# Supplementary material for: PRMT1-Mediated PARP1 Methylation Drives Lung Metastasis and Chemoresistance via P65 Activation in Triple-Negative Breast Cancer
Source: Research (Wash D C). 2025 Sep 8;8:0854. doi: 10.34133/research.0854 (PMC12415337; doi:10.34133/research.0854)
Supplement: Supplementary 1 — Figs. S1 to S7 Tables S1 to S4 [file research.0854.f1.zip]

Archive with 12 entries (12 files):
- FigS1.tif
- FigS2.tif
- FigS3.tif
- FigS4.tif
- FigS5.tif
- FigS6.tif
- FigS7.tif
- mass spectrometry.xlsx
- Supplementary Table S1. Primer sequence.tif
- Supplementary Table S2. siRNAs sequence.tif
- Supplementary Table S3.tif
- Supplementary Table S4. Cell cycle related gene sets by scRNA-seq in this study.tif
