# Supplementary material for: PRMT1-Mediated PARP1 Methylation Drives Lung Metastasis and Chemoresistance via P65 Activation in Triple-Negative Breast Cancer
Source: Research (Wash D C). 2025 Sep 8;8:0854. doi: 10.34133/research.0854 (PMC12415337; doi:10.34133/research.0854)
Supplement: Supplementary 1 — Figs. S1 to S7 Tables S1 to S4 [file research.0854.f1.zip › mass spectrometry.xlsx]

## Sheet: BT-549-IgG
prot_hit_num	prot_acc	prot_desc	prot_score	prot_mass	prot_matches	prot_matches_sig	prot_sequences	prot_sequences_sig	prot_cover	prot_pi	emPAI
1	sp|Q15149|PLEC_HUMAN	Plectin OS=Homo sapiens OX=9606 GN=PLEC PE=1 SV=3	754	533462	83	53	74	48	14.2	5.74	0.38
2	sp|P08670|VIME_HUMAN	Vimentin OS=Homo sapiens OX=9606 GN=VIM PE=1 SV=4	754	53676	63	45	31	25	58.6	5.06	7.02
3	sp|P04264|K2C1_HUMAN	Keratin, type II cytoskeletal 1 OS=Homo sapiens OX=9606 GN=KRT1 PE=1 SV=6	197	66170	17	14	14	12	29.8	8.15	0.97
4	sp|P13645|K1C10_HUMAN	Keratin, type I cytoskeletal 10 OS=Homo sapiens OX=9606 GN=KRT10 PE=1 SV=6	181	59020	8	7	6	5	8	5.13	0.46
5	sp|P35908|K22E_HUMAN	Keratin, type II cytoskeletal 2 epidermal OS=Homo sapiens OX=9606 GN=KRT2 PE=1 SV=2	152	65678	9	6	9	6	13.8	8.07	0.34
6	sp|Q08378|GOGA3_HUMAN	Golgin subfamily A member 3 OS=Homo sapiens OX=9606 GN=GOLGA3 PE=1 SV=2	147	167765	18	9	16	9	11.9	5.34	0.19
7	sp|P0DOX5|IGG1_HUMAN	Immunoglobulin gamma-1 heavy chain OS=Homo sapiens OX=9606 PE=1 SV=2	141	49925	27	21	2	2	3.3	8.94	0.21
8	sp|P23246|SFPQ_HUMAN	Splicing factor, proline- and glutamine-rich OS=Homo sapiens OX=9606 GN=SFPQ PE=1 SV=2	131	76216	5	4	4	3	6.8	9.45	0.18
9	sp|P48681|NEST_HUMAN	Nestin OS=Homo sapiens OX=9606 GN=NES PE=1 SV=2	115	177788	12	6	10	5	5.9	4.35	0.12
10	sp|P62633|CNBP_HUMAN	CCHC-type zinc finger nucleic acid binding protein OS=Homo sapiens OX=9606 GN=CNBP PE=1 SV=1	89	20704	8	4	6	4	35.6	8	0.82
11	sp|Q15233|NONO_HUMAN	Non-POU domain-containing octamer-binding protein OS=Homo sapiens OX=9606 GN=NONO PE=1 SV=4	88	54311	7	6	4	4	10.4	9.01	0.42
12	sp|P52597|HNRPF_HUMAN	Heterogeneous nuclear ribonucleoprotein F OS=Homo sapiens OX=9606 GN=HNRNPF PE=1 SV=3	85	45985	2	2	1	1	3.9	5.38	0.15
13	sp|P12268|IMDH2_HUMAN	Inosine-5~-monophosphate dehydrogenase 2 OS=Homo sapiens OX=9606 GN=IMPDH2 PE=1 SV=2	82	56226	6	1	5	1	11.1	6.44	0.06
14	sp|P35527|K1C9_HUMAN	Keratin, type I cytoskeletal 9 OS=Homo sapiens OX=9606 GN=KRT9 PE=1 SV=3	79	62255	6	6	4	4	10.8	5.14	0.29
15	sp|P02538|K2C6A_HUMAN	Keratin, type II cytoskeletal 6A OS=Homo sapiens OX=9606 GN=KRT6A PE=1 SV=3	77	60293	7	5	7	5	11.5	8.09	0.3
16	sp|P02533|K1C14_HUMAN	Keratin, type I cytoskeletal 14 OS=Homo sapiens OX=9606 GN=KRT14 PE=1 SV=4	72	51872	10	3	9	3	19.5	5.09	0.2
17	sp|P62805|H4_HUMAN	Histone H4 OS=Homo sapiens OX=9606 GN=H4C1 PE=1 SV=2	70	11360	3	2	2	1	19.4	11.36	0.7
18	sp|P31943|HNRH1_HUMAN	Heterogeneous nuclear ribonucleoprotein H OS=Homo sapiens OX=9606 GN=HNRNPH1 PE=1 SV=4	68	49484	2	1	1	1	3.6	5.89	0.07
19	sp|P48668|K2C6C_HUMAN	Keratin, type II cytoskeletal 6C OS=Homo sapiens OX=9606 GN=KRT6C PE=1 SV=3	66	60273	7	5	7	5	11.5	8.09	0.3
20	sp|P13647|K2C5_HUMAN	Keratin, type II cytoskeletal 5 OS=Homo sapiens OX=9606 GN=KRT5 PE=1 SV=3	66	62568	7	4	7	4	11.9	7.59	0.23
21	sp|Q99623|PHB2_HUMAN	Prohibitin-2 OS=Homo sapiens OX=9606 GN=PHB2 PE=1 SV=2	64	33276	1	1	1	1	2.7	9.83	0.1
22	sp|P10412|H14_HUMAN	Histone H1.4 OS=Homo sapiens OX=9606 GN=H1-4 PE=1 SV=2	59	21852	3	3	2	2	11.4	11.03	0.53
23	sp|Q96HS1|PGAM5_HUMAN	Serine/threonine-protein phosphatase PGAM5, mitochondrial OS=Homo sapiens OX=9606 GN=PGAM5 PE=1 SV=2	56	32213	3	2	3	2	9	8.88	0.22
24	sp|Q9UN86|G3BP2_HUMAN	Ras GTPase-activating protein-binding protein 2 OS=Homo sapiens OX=9606 GN=G3BP2 PE=1 SV=2	54	54145	1	1	1	1	2.7	5.41	0.06
25	sp|O15061|SYNEM_HUMAN	Synemin OS=Homo sapiens OX=9606 GN=SYNM PE=1 SV=3	54	173105	7	5	7	5	4.6	5.08	0.1
26	sp|Q14847|LASP1_HUMAN	LIM and SH3 domain protein 1 OS=Homo sapiens OX=9606 GN=LASP1 PE=1 SV=2	53	30097	2	2	1	1	4.6	6.61	0.23
27	sp|Q08211|DHX9_HUMAN	ATP-dependent RNA helicase A OS=Homo sapiens OX=9606 GN=DHX9 PE=1 SV=4	51	142181	9	3	9	3	4.5	6.41	0.07
28	sp|P62917|RL8_HUMAN	Large ribosomal subunit protein uL2 OS=Homo sapiens OX=9606 GN=RPL8 PE=1 SV=2	50	28235	1	1	1	1	4.3	11.03	0.12
29	sp|P04792|HSPB1_HUMAN	Heat shock protein beta-1 OS=Homo sapiens OX=9606 GN=HSPB1 PE=1 SV=2	49	22826	1	1	1	1	8.3	5.98	0.15
30	sp|Q99996|AKAP9_HUMAN	A-kinase anchor protein 9 OS=Homo sapiens OX=9606 GN=AKAP9 PE=1 SV=4	47	454989	3	3	3	3	0.8	4.95	0.02
31	sp|P13861|KAP2_HUMAN	cAMP-dependent protein kinase type II-alpha regulatory subunit OS=Homo sapiens OX=9606 GN=PRKAR2A PE=1 SV=2	45	45832	3	1	3	1	9.9	4.96	0.07
32	sp|Q99729|ROAA_HUMAN	Heterogeneous nuclear ribonucleoprotein A/B OS=Homo sapiens OX=9606 GN=HNRNPAB PE=1 SV=2	44	36316	1	1	1	1	3.9	8.22	0.09
33	sp|Q16527|CSRP2_HUMAN	Cysteine and glycine-rich protein 2 OS=Homo sapiens OX=9606 GN=CSRP2 PE=1 SV=3	44	21852	1	1	1	1	6.7	8.95	0.15
34	sp|Q9NSB2|KRT84_HUMAN	Keratin, type II cuticular Hb4 OS=Homo sapiens OX=9606 GN=KRT84 PE=2 SV=2	43	65942	3	1	3	1	4.2	7.75	0.05
35	sp|P27708|PYR1_HUMAN	CAD protein OS=Homo sapiens OX=9606 GN=CAD PE=1 SV=3	42	245167	2	1	2	1	0.9	6.02	0.01
36	sp|Q00839|HNRPU_HUMAN	Heterogeneous nuclear ribonucleoprotein U OS=Homo sapiens OX=9606 GN=HNRNPU PE=1 SV=6	42	91269	1	1	1	1	1	5.76	0.04
37	sp|Q9Y3Y2|CHTOP_HUMAN	Chromatin target of PRMT1 protein OS=Homo sapiens OX=9606 GN=CHTOP PE=1 SV=2	41	26380	1	1	1	1	5.2	12.24	0.13
38	sp|Q16891|MIC60_HUMAN	MICOS complex subunit MIC60 OS=Homo sapiens OX=9606 GN=IMMT PE=1 SV=1	41	84026	1	1	1	1	1.2	6.08	0.04
39	sp|Q5T4T6|SYC2L_HUMAN	Synaptonemal complex protein 2-like OS=Homo sapiens OX=9606 GN=SYCP2L PE=1 SV=2	41	94054	2	2	1	1	0.6	5.57	0.04
40	sp|Q5TEC6|H37_HUMAN	Histone H3-7 OS=Homo sapiens OX=9606 GN=H3-7 PE=1 SV=1	41	15478	2	2	2	2	11.8	11.27	0.49
41	sp|P61313|RL15_HUMAN	Large ribosomal subunit protein eL15 OS=Homo sapiens OX=9606 GN=RPL15 PE=1 SV=2	41	24245	1	1	1	1	4.4	11.62	0.14
42	sp|P62899|RL31_HUMAN	Large ribosomal subunit protein eL31 OS=Homo sapiens OX=9606 GN=RPL31 PE=1 SV=1	39	14454	1	1	1	1	7.2	10.54	0.24
43	sp|P62269|RS18_HUMAN	Small ribosomal subunit protein uS13 OS=Homo sapiens OX=9606 GN=RPS18 PE=1 SV=3	39	17708	2	1	2	1	7.9	10.99	0.19
44	sp|P54886|P5CS_HUMAN	Delta-1-pyrroline-5-carboxylate synthase OS=Homo sapiens OX=9606 GN=ALDH18A1 PE=1 SV=2	38	87989	4	1	4	1	5	6.66	0.04
45	sp|P31942|HNRH3_HUMAN	Heterogeneous nuclear ribonucleoprotein H3 OS=Homo sapiens OX=9606 GN=HNRNPH3 PE=1 SV=2	37	36960	1	1	1	1	4	6.37	0.09
46	sp|Q92900|RENT1_HUMAN	Regulator of nonsense transcripts 1 OS=Homo sapiens OX=9606 GN=UPF1 PE=1 SV=2	36	125578	1	1	1	1	1.2	6.18	0.03
47	sp|A0A8I5KQE6|RPSA2_HUMAN	Small ribosomal subunit protein uS2B OS=Homo sapiens OX=9606 GN=RPSA2 PE=3 SV=1	36	33002	1	1	1	1	4.4	4.78	0.1
48	sp|P45880|VDAC2_HUMAN	Voltage-dependent anion-selective channel protein 2 OS=Homo sapiens OX=9606 GN=VDAC2 PE=1 SV=2	35	32060	1	1	1	1	2.7	7.49	0.1
49	sp|P07437|TBB5_HUMAN	Tubulin beta chain OS=Homo sapiens OX=9606 GN=TUBB PE=1 SV=2	34	50095	3	2	3	2	7	4.78	0.14
50	sp|P52943|CRIP2_HUMAN	Cysteine-rich protein 2 OS=Homo sapiens OX=9606 GN=CRIP2 PE=1 SV=1	34	23276	2	1	2	1	12.5	9.01	0.14
51	sp|P60709|ACTB_HUMAN	Actin, cytoplasmic 1 OS=Homo sapiens OX=9606 GN=ACTB PE=1 SV=1	33	42052	2	1	2	1	5.6	5.29	0.08
52	sp|P46776|RL27A_HUMAN	Large ribosomal subunit protein uL15 OS=Homo sapiens OX=9606 GN=RPL27A PE=1 SV=2	32	16665	1	1	1	1	7.4	11	0.2
53	sp|Q5GJ75|TP8L3_HUMAN	Tumor necrosis factor alpha-induced protein 8-like protein 3 OS=Homo sapiens OX=9606 GN=TNFAIP8L3 PE=1 SV=1	32	32867	1	1	1	1	2.1	8.75	0.1
54	sp|P68371|TBB4B_HUMAN	Tubulin beta-4B chain OS=Homo sapiens OX=9606 GN=TUBB4B PE=1 SV=1	32	50255	3	2	3	2	7	4.79	0.14
55	sp|P52272|HNRPM_HUMAN	Heterogeneous nuclear ribonucleoprotein M OS=Homo sapiens OX=9606 GN=HNRNPM PE=1 SV=3	31	77749	2	1	2	1	2.1	8.84	0.04
56	sp|P02768|ALBU_HUMAN	Albumin OS=Homo sapiens OX=9606 GN=ALB PE=1 SV=2	31	71317	4	2	4	2	6.7	5.92	0.09
57	sp|Q96JY6|PDLI2_HUMAN	PDZ and LIM domain protein 2 OS=Homo sapiens OX=9606 GN=PDLIM2 PE=1 SV=1	30	37835	1	1	1	1	3.1	9	0.09
58	sp|P35637|FUS_HUMAN	RNA-binding protein FUS OS=Homo sapiens OX=9606 GN=FUS PE=1 SV=1	30	53622	2	2	2	2	7.2	9.4	0.13
59	sp|P62277|RS13_HUMAN	Small ribosomal subunit protein uS15 OS=Homo sapiens OX=9606 GN=RPS13 PE=1 SV=2	30	17212	1	1	1	1	7.3	10.53	0.2
60	sp|Q5T9A4|ATD3B_HUMAN	ATPase family AAA domain-containing protein 3B OS=Homo sapiens OX=9606 GN=ATAD3B PE=1 SV=1	28	73098	2	1	2	1	2.6	9.3	0.04
61	sp|Q96SN8|CK5P2_HUMAN	CDK5 regulatory subunit-associated protein 2 OS=Homo sapiens OX=9606 GN=CDK5RAP2 PE=1 SV=5	28	216444	1	1	1	1	0.4	5.44	0.02
62	sp|Q9BUF5|TBB6_HUMAN	Tubulin beta-6 chain OS=Homo sapiens OX=9606 GN=TUBB6 PE=1 SV=1	28	50281	3	1	3	1	8.1	4.77	0.07
63	sp|Q86XI8|ZSWM9_HUMAN	Uncharacterized protein ZSWIM9 OS=Homo sapiens OX=9606 GN=ZSWIM9 PE=1 SV=2	27	70998	2	1	1	1	1.6	8.92	0.05
64	sp|P46782|RS5_HUMAN	Small ribosomal subunit protein uS7 OS=Homo sapiens OX=9606 GN=RPS5 PE=1 SV=4	27	23033	1	1	1	1	4.9	9.73	0.15
65	sp|P15880|RS2_HUMAN	Small ribosomal subunit protein uS5 OS=Homo sapiens OX=9606 GN=RPS2 PE=1 SV=2	27	31590	1	1	1	1	3.8	10.25	0.11
66	sp|P11142|HSP7C_HUMAN	Heat shock cognate 71 kDa protein OS=Homo sapiens OX=9606 GN=HSPA8 PE=1 SV=1	27	71082	2	1	2	1	4.5	5.37	0.05
67	sp|Q15417|CNN3_HUMAN	Calponin-3 OS=Homo sapiens OX=9606 GN=CNN3 PE=1 SV=1	27	36562	1	1	1	1	4.3	5.69	0.09
68	sp|P22626|ROA2_HUMAN	Heterogeneous nuclear ribonucleoproteins A2/B1 OS=Homo sapiens OX=9606 GN=HNRNPA2B1 PE=1 SV=2	27	37464	1	1	1	1	2.5	8.97	0.09
69	sp|Q9BZF9|UACA_HUMAN	Uveal autoantigen with coiled-coil domains and ankyrin repeats OS=Homo sapiens OX=9606 GN=UACA PE=1 SV=2	27	163545	2	1	2	1	1	6.6	0.02
70	sp|Q5XG92|EST4A_HUMAN	Carboxylesterase 4A OS=Homo sapiens OX=9606 GN=CES4A PE=2 SV=2	26	63887	2	1	1	1	4.5	9.37	0.05
71	sp|Q5JNZ5|RS26L_HUMAN	Putative ribosomal protein eS26-like OS=Homo sapiens OX=9606 GN=RPS26P11 PE=5 SV=1	26	13336	1	1	1	1	7.8	10.55	0.26
72	sp|P62263|RS14_HUMAN	Small ribosomal subunit protein uS11 OS=Homo sapiens OX=9606 GN=RPS14 PE=1 SV=3	26	16434	1	1	1	1	7.3	10.07	0.21
73	sp|Q04837|SSBP_HUMAN	Single-stranded DNA-binding protein, mitochondrial OS=Homo sapiens OX=9606 GN=SSBP1 PE=1 SV=1	25	17249	2	1	2	1	16.2	9.59	0.2
74	sp|P62979|RS27A_HUMAN	Ubiquitin-ribosomal protein eS31 fusion protein OS=Homo sapiens OX=9606 GN=RPS27A PE=1 SV=2	25	18296	2	1	2	1	12.2	9.68	0.18
75	sp|Q3KNS1|PTHD3_HUMAN	Patched domain-containing protein 3 OS=Homo sapiens OX=9606 GN=PTCHD3 PE=1 SV=4	25	108873	1	1	1	1	1	5.99	0.03
76	sp|P07910|HNRPC_HUMAN	Heterogeneous nuclear ribonucleoproteins C1/C2 OS=Homo sapiens OX=9606 GN=HNRNPC PE=1 SV=4	25	33707	2	1	1	1	2.9	4.95	0.1
77	sp|P46940|IQGA1_HUMAN	Ras GTPase-activating-like protein IQGAP1 OS=Homo sapiens OX=9606 GN=IQGAP1 PE=1 SV=1	24	189761	1	1	1	1	0.7	6.08	0.02
78	sp|Q14254|FLOT2_HUMAN	Flotillin-2 OS=Homo sapiens OX=9606 GN=FLOT2 PE=1 SV=2	24	47434	1	1	1	1	2.1	5.19	0.07
79	sp|Q14764|MVP_HUMAN	Major vault protein OS=Homo sapiens OX=9606 GN=MVP PE=1 SV=4	23	99551	1	1	1	1	0.9	5.34	0.03
80	sp|Q92766|RREB1_HUMAN	Ras-responsive element-binding protein 1 OS=Homo sapiens OX=9606 GN=RREB1 PE=1 SV=3	21	184157	1	1	1	1	0.7	6.54	0.02
81	sp|O95613|PCNT_HUMAN	Pericentrin OS=Homo sapiens OX=9606 GN=PCNT PE=1 SV=4	21	380600	3	1	3	1	0.8	5.4	0.01
82	sp|A0A1B0GTW7|CIROP_HUMAN	Ciliated left-right organizer metallopeptidase OS=Homo sapiens OX=9606 GN=CIROP PE=1 SV=1	21	86996	1	1	1	1	3	8.04	0.04
83	sp|O43633|CHM2A_HUMAN	Charged multivesicular body protein 2a OS=Homo sapiens OX=9606 GN=CHMP2A PE=1 SV=1	21	25088	1	1	1	1	3.2	5.88	0.13
84	sp|A0A075B6R9|KVD24_HUMAN	Probable non-functional immunoglobulin kappa variable 2D-24 OS=Homo sapiens OX=9606 GN=IGKV2D-24 PE=1 SV=1	20	13128	1	1	1	1	4.2	8.98	0.26
85	sp|Q9UJ55|MAGL2_HUMAN	MAGE-like protein 2 OS=Homo sapiens OX=9606 GN=MAGEL2 PE=1 SV=2	19	133194	1	0	1	0	0.6	9.55	0.02
86	sp|P62829|RL23_HUMAN	Large ribosomal subunit protein uL14 OS=Homo sapiens OX=9606 GN=RPL23 PE=1 SV=1	18	14970	1	1	1	1	6.4	10.51	0.23

## Sheet: BT-549-IP
prot_hit_num	prot_acc	prot_desc	prot_score	prot_mass	prot_matches	prot_matches_sig	prot_sequences	prot_sequences_sig	prot_cover	prot_pi	emPAI
1	sp|P35908|K22E_HUMAN	Keratin, type II cytoskeletal 2 epidermal OS=Homo sapiens OX=9606 GN=KRT2 PE=1 SV=2	225	65678	13	10	11	9	15.2	8.07	0.63
2	sp|P35579|MYH9_HUMAN	Myosin-9 OS=Homo sapiens OX=9606 GN=MYH9 PE=1 SV=4	203	227646	13	7	12	7	6.4	5.5	0.1
3	sp|P10412|H14_HUMAN	Histone H1.4 OS=Homo sapiens OX=9606 GN=H1-4 PE=1 SV=2	150	21852	7	6	5	4	17.4	11.03	1.35
4	sp|P13645|K1C10_HUMAN	Keratin, type I cytoskeletal 10 OS=Homo sapiens OX=9606 GN=KRT10 PE=1 SV=6	148	59020	12	8	10	7	12.8	5.13	0.54
5	sp|P08670|VIME_HUMAN	Vimentin OS=Homo sapiens OX=9606 GN=VIM PE=1 SV=4	139	53676	17	8	12	7	25.1	5.06	0.61
6	sp|P23246|SFPQ_HUMAN	Splicing factor, proline- and glutamine-rich OS=Homo sapiens OX=9606 GN=SFPQ PE=1 SV=2	124	76216	8	6	6	5	7.9	9.45	0.29
7	sp|P04264|K2C1_HUMAN	Keratin, type II cytoskeletal 1 OS=Homo sapiens OX=9606 GN=KRT1 PE=1 SV=6	116	66170	12	10	12	10	17.2	8.15	0.62
8	sp|Q71DI3|H32_HUMAN	Histone H3.2 OS=Homo sapiens OX=9606 GN=H3C15 PE=1 SV=3	114	15436	11	6	5	4	28.7	11.27	1.22
9	sp|Q99873|ANM1_HUMAN	Protein arginine N-methyltransferase 1 OS=Homo sapiens OX=9606 GN=PRMT1 PE=1 SV=3	109	43061	9	7	7	6	18.3	5.18	0.56
10	sp|P52597|HNRPF_HUMAN	Heterogeneous nuclear ribonucleoprotein F OS=Homo sapiens OX=9606 GN=HNRNPF PE=1 SV=3	96	45985	6	3	3	2	7.7	5.38	0.23
11	sp|P0DOX5|IGG1_HUMAN	Immunoglobulin gamma-1 heavy chain OS=Homo sapiens OX=9606 PE=1 SV=2	93	49925	21	16	2	2	3.3	8.94	0.21
12	sp|P35527|K1C9_HUMAN	Keratin, type I cytoskeletal 9 OS=Homo sapiens OX=9606 GN=KRT9 PE=1 SV=3	93	62255	8	4	4	3	5.9	5.14	0.17
13	sp|P02533|K1C14_HUMAN	Keratin, type I cytoskeletal 14 OS=Homo sapiens OX=9606 GN=KRT14 PE=1 SV=4	92	51872	9	5	8	5	17.8	5.09	0.36
14	sp|P13647|K2C5_HUMAN	Keratin, type II cytoskeletal 5 OS=Homo sapiens OX=9606 GN=KRT5 PE=1 SV=3	86	62568	8	5	6	5	8	7.59	0.29
15	sp|Q15233|NONO_HUMAN	Non-POU domain-containing octamer-binding protein OS=Homo sapiens OX=9606 GN=NONO PE=1 SV=4	85	54311	7	5	5	4	10.4	9.01	0.34
16	sp|Q15149|PLEC_HUMAN	Plectin OS=Homo sapiens OX=9606 GN=PLEC PE=1 SV=3	76	533462	9	3	9	3	1.9	5.74	0.02
17	sp|P60709|ACTB_HUMAN	Actin, cytoplasmic 1 OS=Homo sapiens OX=9606 GN=ACTB PE=1 SV=1	76	42052	7	4	7	4	19.7	5.29	0.35
18	sp|A6NMY6|AXA2L_HUMAN	Putative annexin A2-like protein OS=Homo sapiens OX=9606 GN=ANXA2P2 PE=5 SV=2	75	38806	1	1	1	1	2.9	6.49	0.09
19	sp|P31943|HNRH1_HUMAN	Heterogeneous nuclear ribonucleoprotein H OS=Homo sapiens OX=9606 GN=HNRNPH1 PE=1 SV=4	72	49484	3	3	2	2	5.8	5.89	0.21
20	sp|P02538|K2C6A_HUMAN	Keratin, type II cytoskeletal 6A OS=Homo sapiens OX=9606 GN=KRT6A PE=1 SV=3	70	60293	8	5	7	5	10.3	8.09	0.3
21	sp|P48668|K2C6C_HUMAN	Keratin, type II cytoskeletal 6C OS=Homo sapiens OX=9606 GN=KRT6C PE=1 SV=3	70	60273	8	5	7	5	10.3	8.09	0.3
22	sp|P62805|H4_HUMAN	Histone H4 OS=Homo sapiens OX=9606 GN=H4C1 PE=1 SV=2	64	11360	5	3	3	2	29.1	11.36	0.7
23	sp|P62269|RS18_HUMAN	Small ribosomal subunit protein uS13 OS=Homo sapiens OX=9606 GN=RPS18 PE=1 SV=3	58	17708	4	2	4	2	19.1	10.99	0.42
24	sp|Q16527|CSRP2_HUMAN	Cysteine and glycine-rich protein 2 OS=Homo sapiens OX=9606 GN=CSRP2 PE=1 SV=3	55	21852	1	1	1	1	6.7	8.95	0.15
25	sp|P16401|H15_HUMAN	Histone H1.5 OS=Homo sapiens OX=9606 GN=H1-5 PE=1 SV=3	55	22566	4	3	3	3	11.9	10.91	0.52
26	sp|P62633|CNBP_HUMAN	CCHC-type zinc finger nucleic acid binding protein OS=Homo sapiens OX=9606 GN=CNBP PE=1 SV=1	53	20704	1	1	1	1	7.9	8	0.16
27	sp|Q8IUE6|H2A2B_HUMAN	Histone H2A type 2-B OS=Homo sapiens OX=9606 GN=H2AC21 PE=1 SV=3	51	13987	2	2	2	2	12.3	10.88	0.55
28	sp|P61254|RL26_HUMAN	Large ribosomal subunit protein uL24 OS=Homo sapiens OX=9606 GN=RPL26 PE=1 SV=1	48	17248	1	1	1	1	6.2	10.55	0.2
29	sp|P07437|TBB5_HUMAN	Tubulin beta chain OS=Homo sapiens OX=9606 GN=TUBB PE=1 SV=2	47	50095	2	2	2	2	4.7	4.78	0.14
30	sp|P0C0S8|H2A1_HUMAN	Histone H2A type 1 OS=Homo sapiens OX=9606 GN=H2AC11 PE=1 SV=2	44	14083	4	2	3	2	20.8	10.9	0.54
31	sp|P38159|RBMX_HUMAN	RNA-binding motif protein, X chromosome OS=Homo sapiens OX=9606 GN=RBMX PE=1 SV=3	44	42306	2	2	2	2	6.4	10.06	0.16
32	sp|Q96SI9|STRBP_HUMAN	Spermatid perinuclear RNA-binding protein OS=Homo sapiens OX=9606 GN=STRBP PE=1 SV=1	44	74290	1	1	1	1	1	8.91	0.04
33	sp|P09874|PARP1_HUMAN	Poly [ADP-ribose] polymerase 1 OS=Homo sapiens OX=9606 GN=PARP1 PE=1 SV=4	41	113811	1	1	1	1	1	8.99	0.03
34	sp|Q5QNW6|H2B2F_HUMAN	Histone H2B type 2-F OS=Homo sapiens OX=9606 GN=H2BC18 PE=1 SV=3	40	13912	3	3	3	3	26.2	10.31	0.93
35	sp|Q96HS1|PGAM5_HUMAN	Serine/threonine-protein phosphatase PGAM5, mitochondrial OS=Homo sapiens OX=9606 GN=PGAM5 PE=1 SV=2	40	32213	2	1	2	1	6.6	8.88	0.1
36	sp|Q14847|LASP1_HUMAN	LIM and SH3 domain protein 1 OS=Homo sapiens OX=9606 GN=LASP1 PE=1 SV=2	38	30097	2	2	1	1	4.6	6.61	0.23
37	sp|Q7Z794|K2C1B_HUMAN	Keratin, type II cytoskeletal 1b OS=Homo sapiens OX=9606 GN=KRT77 PE=1 SV=3	37	62149	4	1	3	1	3.1	5.73	0.05
38	sp|P61313|RL15_HUMAN	Large ribosomal subunit protein eL15 OS=Homo sapiens OX=9606 GN=RPL15 PE=1 SV=2	37	24245	1	1	1	1	4.4	11.62	0.14
39	sp|Q5VTE0|EF1A3_HUMAN	Putative elongation factor 1-alpha-like 3 OS=Homo sapiens OX=9606 GN=EEF1A1P5 PE=5 SV=1	36	50495	1	1	1	1	1.9	9.15	0.07
40	sp|P62701|RS4X_HUMAN	Small ribosomal subunit protein eS4, X isoform OS=Homo sapiens OX=9606 GN=RPS4X PE=1 SV=2	36	29807	3	1	3	1	11.4	10.16	0.11
41	sp|P04792|HSPB1_HUMAN	Heat shock protein beta-1 OS=Homo sapiens OX=9606 GN=HSPB1 PE=1 SV=2	35	22826	1	1	1	1	8.3	5.98	0.15
42	sp|P22626|ROA2_HUMAN	Heterogeneous nuclear ribonucleoproteins A2/B1 OS=Homo sapiens OX=9606 GN=HNRNPA2B1 PE=1 SV=2	35	37464	2	2	2	2	7.1	8.97	0.18
43	sp|Q00839|HNRPU_HUMAN	Heterogeneous nuclear ribonucleoprotein U OS=Homo sapiens OX=9606 GN=HNRNPU PE=1 SV=6	34	91269	3	2	2	1	2.2	5.76	0.07
44	sp|P61978|HNRPK_HUMAN	Heterogeneous nuclear ribonucleoprotein K OS=Homo sapiens OX=9606 GN=HNRNPK PE=1 SV=1	34	51230	3	3	2	2	4.1	5.39	0.21
45	sp|P36542|ATPG_HUMAN	ATP synthase subunit gamma, mitochondrial OS=Homo sapiens OX=9606 GN=ATP5F1C PE=1 SV=1	34	33032	1	1	1	1	3.4	9.23	0.1
46	sp|P62263|RS14_HUMAN	Small ribosomal subunit protein uS11 OS=Homo sapiens OX=9606 GN=RPS14 PE=1 SV=3	34	16434	1	1	1	1	7.3	10.07	0.21
47	sp|P30050|RL12_HUMAN	Large ribosomal subunit protein uL11 OS=Homo sapiens OX=9606 GN=RPL12 PE=1 SV=1	33	17979	1	1	1	1	5.5	9.48	0.19
48	sp|Q8N257|H2B3B_HUMAN	Histone H2B type 3-B OS=Homo sapiens OX=9606 GN=H2BC26 PE=1 SV=3	32	13900	3	2	3	2	25.4	10.31	0.55
49	sp|Q99729|ROAA_HUMAN	Heterogeneous nuclear ribonucleoprotein A/B OS=Homo sapiens OX=9606 GN=HNRNPAB PE=1 SV=2	32	36316	1	1	1	1	3.9	8.22	0.09
50	sp|P62917|RL8_HUMAN	Large ribosomal subunit protein uL2 OS=Homo sapiens OX=9606 GN=RPL8 PE=1 SV=2	32	28235	1	1	1	1	4.3	11.03	0.12
51	sp|Q13642|FHL1_HUMAN	Four and a half LIM domains protein 1 OS=Homo sapiens OX=9606 GN=FHL1 PE=1 SV=4	30	38006	1	1	1	1	3.7	9.25	0.09
52	sp|Q14444|CAPR1_HUMAN	Caprin-1 OS=Homo sapiens OX=9606 GN=CAPRIN1 PE=1 SV=2	30	78489	3	2	2	2	2.4	5.14	0.09
53	sp|Q5JNZ5|RS26L_HUMAN	Putative ribosomal protein eS26-like OS=Homo sapiens OX=9606 GN=RPS26P11 PE=5 SV=1	30	13336	1	1	1	1	7.8	10.55	0.26
54	sp|Q8IV20|LACC1_HUMAN	Purine nucleoside phosphorylase LACC1 OS=Homo sapiens OX=9606 GN=LACC1 PE=1 SV=1	30	48605	1	1	1	1	3	6.64	0.07
55	sp|P46776|RL27A_HUMAN	Large ribosomal subunit protein uL15 OS=Homo sapiens OX=9606 GN=RPL27A PE=1 SV=2	29	16665	1	1	1	1	7.4	11	0.2
56	sp|Q6PJT7|ZC3HE_HUMAN	Zinc finger CCCH domain-containing protein 14 OS=Homo sapiens OX=9606 GN=ZC3H14 PE=1 SV=1	27	83793	2	1	2	1	3	6.99	0.04
57	sp|P31942|HNRH3_HUMAN	Heterogeneous nuclear ribonucleoprotein H3 OS=Homo sapiens OX=9606 GN=HNRNPH3 PE=1 SV=2	27	36960	1	1	1	1	2.9	6.37	0.09
58	sp|Q02878|RL6_HUMAN	Large ribosomal subunit protein eL6 OS=Homo sapiens OX=9606 GN=RPL6 PE=1 SV=3	27	32765	1	1	1	1	3.1	10.59	0.1
59	sp|P07900|HS90A_HUMAN	Heat shock protein HSP 90-alpha OS=Homo sapiens OX=9606 GN=HSP90AA1 PE=1 SV=5	27	85006	1	1	1	1	0.8	4.94	0.04
60	sp|D6REC4|CFA99_HUMAN	Cilia- and flagella-associated protein 99 OS=Homo sapiens OX=9606 GN=CFAP99 PE=3 SV=2	27	82519	1	1	1	1	1	9.74	0.04
61	sp|P48681|NEST_HUMAN	Nestin OS=Homo sapiens OX=9606 GN=NES PE=1 SV=2	27	177788	2	1	2	1	1.4	4.35	0.02
62	sp|Q96QD5|DEPD7_HUMAN	DEP domain-containing protein 7 OS=Homo sapiens OX=9606 GN=DEPDC7 PE=2 SV=1	27	58615	1	1	1	1	1.8	7.62	0.06
63	sp|Q96L21|RL10L_HUMAN	Ribosomal protein uL16-like OS=Homo sapiens OX=9606 GN=RPL10L PE=1 SV=3	27	24959	1	1	1	1	3.7	10.03	0.13
64	sp|P13807|GYS1_HUMAN	Glycogen [starch] synthase, muscle OS=Homo sapiens OX=9606 GN=GYS1 PE=1 SV=2	27	84531	2	1	2	1	2.2	5.8	0.04
65	sp|P62753|RS6_HUMAN	Small ribosomal subunit protein eS6 OS=Homo sapiens OX=9606 GN=RPS6 PE=1 SV=1	26	28834	1	1	1	1	3.2	10.85	0.12
66	sp|Q08211|DHX9_HUMAN	ATP-dependent RNA helicase A OS=Homo sapiens OX=9606 GN=DHX9 PE=1 SV=4	25	142181	2	1	2	1	0.9	6.41	0.02
67	sp|Q5GJ75|TP8L3_HUMAN	Tumor necrosis factor alpha-induced protein 8-like protein 3 OS=Homo sapiens OX=9606 GN=TNFAIP8L3 PE=1 SV=1	25	32867	1	1	1	1	2.1	8.75	0.1
68	sp|Q9UEW3|MARCO_HUMAN	Macrophage receptor MARCO OS=Homo sapiens OX=9606 GN=MARCO PE=1 SV=1	25	52968	1	1	1	1	2.7	8.95	0.06
69	sp|P62979|RS27A_HUMAN	Ubiquitin-ribosomal protein eS31 fusion protein OS=Homo sapiens OX=9606 GN=RPS27A PE=1 SV=2	25	18296	2	1	2	1	12.2	9.68	0.18
70	sp|P46782|RS5_HUMAN	Small ribosomal subunit protein uS7 OS=Homo sapiens OX=9606 GN=RPS5 PE=1 SV=4	25	23033	2	1	2	1	4.9	9.73	0.15
71	sp|Q07666|KHDR1_HUMAN	KH domain-containing, RNA-binding, signal transduction-associated protein 1 OS=Homo sapiens OX=9606 GN=KHDRBS1 PE=1 SV=1	24	48311	4	1	4	1	9.7	8.73	0.07
72	sp|P04114|APOB_HUMAN	Apolipoprotein B-100 OS=Homo sapiens OX=9606 GN=APOB PE=1 SV=2	24	516651	1	1	1	1	0.7	6.58	0.01
73	sp|P62829|RL23_HUMAN	Large ribosomal subunit protein uL14 OS=Homo sapiens OX=9606 GN=RPL23 PE=1 SV=1	24	14970	1	1	1	1	6.4	10.51	0.23
74	sp|Q92766|RREB1_HUMAN	Ras-responsive element-binding protein 1 OS=Homo sapiens OX=9606 GN=RREB1 PE=1 SV=3	24	184157	1	1	1	1	0.7	6.54	0.02
75	sp|P02768|ALBU_HUMAN	Albumin OS=Homo sapiens OX=9606 GN=ALB PE=1 SV=2	23	71317	3	1	3	1	4.6	5.92	0.05
76	sp|Q96HC4|PDLI5_HUMAN	PDZ and LIM domain protein 5 OS=Homo sapiens OX=9606 GN=PDLIM5 PE=1 SV=5	23	65102	1	1	1	1	2.3	8.55	0.05
77	sp|P15880|RS2_HUMAN	Small ribosomal subunit protein uS5 OS=Homo sapiens OX=9606 GN=RPS2 PE=1 SV=2	21	31590	1	1	1	1	3.8	10.25	0.11
78	sp|Q5T4T6|SYC2L_HUMAN	Synaptonemal complex protein 2-like OS=Homo sapiens OX=9606 GN=SYCP2L PE=1 SV=2	21	94054	1	1	1	1	0.6	5.57	0.04
79	sp|Q13643|FHL3_HUMAN	Four and a half LIM domains protein 3 OS=Homo sapiens OX=9606 GN=FHL3 PE=1 SV=4	20	33166	2	1	2	1	5	5.79	0.1
80	sp|A0A075B6R9|KVD24_HUMAN	Probable non-functional immunoglobulin kappa variable 2D-24 OS=Homo sapiens OX=9606 GN=IGKV2D-24 PE=1 SV=1	19	13128	1	1	1	1	4.2	8.98	0.26
81	sp|P11142|HSP7C_HUMAN	Heat shock cognate 71 kDa protein OS=Homo sapiens OX=9606 GN=HSPA8 PE=1 SV=1	18	71082	1	1	1	1	2.5	5.37	0.05
82	sp|P0DMS9|TMIG3_HUMAN	Transmembrane domain-containing protein TMIGD3 OS=Homo sapiens OX=9606 GN=TMIGD3 PE=1 SV=1	18	30878	1	1	1	1	2.3	8.9	0.11
83	sp|P14866|HNRPL_HUMAN	Heterogeneous nuclear ribonucleoprotein L OS=Homo sapiens OX=9606 GN=HNRNPL PE=1 SV=2	18	64720	1	1	1	1	0.8	8.46	0.05
84	sp|Q86UW6|N4BP2_HUMAN	NEDD4-binding protein 2 OS=Homo sapiens OX=9606 GN=N4BP2 PE=1 SV=2	17	200444	1	1	1	1	1.4	5.11	0.02
85	sp|Q9NXS3|KLH28_HUMAN	Kelch-like protein 28 OS=Homo sapiens OX=9606 GN=KLHL28 PE=2 SV=2	16	65233	1	1	1	1	2.1	5.74	0.05

## Sheet: MDA-MB-231-IgG
prot_hit_num	prot_acc	prot_desc	prot_score	prot_mass	prot_matches	prot_matches_sig	prot_sequences	prot_sequences_sig	prot_cover	prot_pi	emPAI
1	sp|P13645|K1C10_HUMAN	Keratin, type I cytoskeletal 10 OS=Homo sapiens OX=9606 GN=KRT10 PE=1 SV=6	734	59020	28	28	24	24	37	5.13	3.56
2	sp|P08670|VIME_HUMAN	Vimentin OS=Homo sapiens OX=9606 GN=VIM PE=1 SV=4	704	53676	30	30	20	20	51.5	5.06	4.96
3	sp|P04264|K2C1_HUMAN	Keratin, type II cytoskeletal 1 OS=Homo sapiens OX=9606 GN=KRT1 PE=1 SV=6	616	66170	22	22	19	19	31.7	8.15	1.77
4	sp|P12268|IMDH2_HUMAN	Inosine-5~-monophosphate dehydrogenase 2 OS=Homo sapiens OX=9606 GN=IMPDH2 PE=1 SV=2	577	56226	24	24	20	20	39.1	6.44	2.91
5	sp|P35579|MYH9_HUMAN	Myosin-9 OS=Homo sapiens OX=9606 GN=MYH9 PE=1 SV=4	551	227646	21	21	18	18	10.8	5.5	0.35
6	sp|P11142|HSP7C_HUMAN	Heat shock cognate 71 kDa protein OS=Homo sapiens OX=9606 GN=HSPA8 PE=1 SV=1	468	71082	23	23	18	18	31.3	5.37	1.83
7	sp|P08238|HS90B_HUMAN	Heat shock protein HSP 90-beta OS=Homo sapiens OX=9606 GN=HSP90AB1 PE=1 SV=4	406	83554	18	18	16	16	23.9	4.97	0.92
8	sp|P35908|K22E_HUMAN	Keratin, type II cytoskeletal 2 epidermal OS=Homo sapiens OX=9606 GN=KRT2 PE=1 SV=2	393	65678	20	20	17	17	28.8	8.07	1.65
9	sp|P07900|HS90A_HUMAN	Heat shock protein HSP 90-alpha OS=Homo sapiens OX=9606 GN=HSP90AA1 PE=1 SV=5	393	85006	15	15	13	13	17.8	4.94	0.7
10	sp|P60709|ACTB_HUMAN	Actin, cytoplasmic 1 OS=Homo sapiens OX=9606 GN=ACTB PE=1 SV=1	357	42052	21	21	15	15	37.1	5.29	3.21
11	sp|Q15233|NONO_HUMAN	Non-POU domain-containing octamer-binding protein OS=Homo sapiens OX=9606 GN=NONO PE=1 SV=4	296	54311	16	16	13	13	26.5	9.01	1.57
12	sp|P62805|H4_HUMAN	Histone H4 OS=Homo sapiens OX=9606 GN=H4C1 PE=1 SV=2	263	11360	8	8	6	6	42.7	11.36	7.38
13	sp|P02768|ALBU_HUMAN	Albumin OS=Homo sapiens OX=9606 GN=ALB PE=1 SV=2	261	71317	9	9	5	5	7.4	5.92	0.31
14	sp|P02533|K1C14_HUMAN	Keratin, type I cytoskeletal 14 OS=Homo sapiens OX=9606 GN=KRT14 PE=1 SV=4	253	51872	16	16	14	14	30.1	5.09	1.68
15	sp|P12956|XRCC6_HUMAN	X-ray repair cross-complementing protein 6 OS=Homo sapiens OX=9606 GN=XRCC6 PE=1 SV=2	248	70084	9	9	7	7	13.3	6.23	0.51
16	sp|P13647|K2C5_HUMAN	Keratin, type II cytoskeletal 5 OS=Homo sapiens OX=9606 GN=KRT5 PE=1 SV=3	234	62568	11	11	9	9	11.9	7.59	0.76
17	sp|Q15149|PLEC_HUMAN	Plectin OS=Homo sapiens OX=9606 GN=PLEC PE=1 SV=3	227	533462	19	19	19	19	5	5.74	0.12
18	sp|P35637|FUS_HUMAN	RNA-binding protein FUS OS=Homo sapiens OX=9606 GN=FUS PE=1 SV=1	219	53622	8	8	5	5	13.9	9.4	0.61
19	sp|P04259|K2C6B_HUMAN	Keratin, type II cytoskeletal 6B OS=Homo sapiens OX=9606 GN=KRT6B PE=1 SV=5	214	60315	11	11	9	9	14	8.09	0.79
20	sp|P07437|TBB5_HUMAN	Tubulin beta chain OS=Homo sapiens OX=9606 GN=TUBB PE=1 SV=2	214	50095	10	10	8	8	18.5	4.78	0.89
21	sp|P35527|K1C9_HUMAN	Keratin, type I cytoskeletal 9 OS=Homo sapiens OX=9606 GN=KRT9 PE=1 SV=3	210	62255	8	8	7	7	11.1	5.14	0.51
22	sp|Q00610|CLH1_HUMAN	Clathrin heavy chain 1 OS=Homo sapiens OX=9606 GN=CLTC PE=1 SV=5	209	193260	9	9	9	9	6.9	5.48	0.16
23	sp|Q5VTE0|EF1A3_HUMAN	Putative elongation factor 1-alpha-like 3 OS=Homo sapiens OX=9606 GN=EEF1A1P5 PE=5 SV=1	203	50495	10	10	8	8	16.5	9.15	0.77
24	sp|P02538|K2C6A_HUMAN	Keratin, type II cytoskeletal 6A OS=Homo sapiens OX=9606 GN=KRT6A PE=1 SV=3	197	60293	11	11	9	9	15.2	8.09	0.79
25	sp|P11940|PABP1_HUMAN	Polyadenylate-binding protein 1 OS=Homo sapiens OX=9606 GN=PABPC1 PE=1 SV=2	196	70854	12	12	11	11	20.1	9.52	0.72
26	sp|Q86UP2|KTN1_HUMAN	Kinectin OS=Homo sapiens OX=9606 GN=KTN1 PE=1 SV=1	195	156464	12	12	11	11	10.1	5.52	0.28
27	sp|P61978|HNRPK_HUMAN	Heterogeneous nuclear ribonucleoprotein K OS=Homo sapiens OX=9606 GN=HNRNPK PE=1 SV=1	193	51230	10	10	9	9	18.1	5.39	0.75
28	sp|O00571|DDX3X_HUMAN	ATP-dependent RNA helicase DDX3X OS=Homo sapiens OX=9606 GN=DDX3X PE=1 SV=3	192	73597	9	9	8	8	13.7	6.73	0.48
29	sp|P0DOX5|IGG1_HUMAN	Immunoglobulin gamma-1 heavy chain OS=Homo sapiens OX=9606 PE=1 SV=2	191	49925	27	27	3	3	4.2	8.94	0.29
30	sp|P60842|IF4A1_HUMAN	Eukaryotic initiation factor 4A-I OS=Homo sapiens OX=9606 GN=EIF4A1 PE=1 SV=1	188	46353	7	7	5	5	16.3	5.32	0.62
31	sp|Q13283|G3BP1_HUMAN	Ras GTPase-activating protein-binding protein 1 OS=Homo sapiens OX=9606 GN=G3BP1 PE=1 SV=1	186	52189	10	10	7	7	21.5	5.36	0.84
32	sp|Q00839|HNRPU_HUMAN	Heterogeneous nuclear ribonucleoprotein U OS=Homo sapiens OX=9606 GN=HNRNPU PE=1 SV=6	183	91269	9	9	8	8	12.1	5.76	0.37
33	sp|P08779|K1C16_HUMAN	Keratin, type I cytoskeletal 16 OS=Homo sapiens OX=9606 GN=KRT16 PE=1 SV=4	171	51578	11	11	9	9	18.8	4.99	0.98
34	sp|P38646|GRP75_HUMAN	Stress-70 protein, mitochondrial OS=Homo sapiens OX=9606 GN=HSPA9 PE=1 SV=2	170	73920	7	7	7	7	12.1	5.87	0.36
35	sp|P51114|FXR1_HUMAN	RNA-binding protein FXR1 OS=Homo sapiens OX=9606 GN=FXR1 PE=1 SV=3	169	70020	10	10	9	9	15.3	5.84	0.58
36	sp|P06733|ENOA_HUMAN	Alpha-enolase OS=Homo sapiens OX=9606 GN=ENO1 PE=1 SV=2	163	47481	5	5	5	5	12.9	7.01	0.4
37	sp|P14618|KPYM_HUMAN	Pyruvate kinase PKM OS=Homo sapiens OX=9606 GN=PKM PE=1 SV=4	157	58470	7	7	6	6	12.2	7.96	0.47
38	sp|P11021|BIP_HUMAN	Endoplasmic reticulum chaperone BiP OS=Homo sapiens OX=9606 GN=HSPA5 PE=1 SV=2	154	72402	8	8	8	8	15.4	5.07	0.43
39	sp|Q07065|CKAP4_HUMAN	Cytoskeleton-associated protein 4 OS=Homo sapiens OX=9606 GN=CKAP4 PE=1 SV=2	151	66097	4	4	4	4	8.8	5.63	0.21
40	sp|P68371|TBB4B_HUMAN	Tubulin beta-4B chain OS=Homo sapiens OX=9606 GN=TUBB4B PE=1 SV=1	149	50255	8	8	7	7	15.1	4.79	0.66
41	sp|P14625|ENPL_HUMAN	Endoplasmin OS=Homo sapiens OX=9606 GN=HSP90B1 PE=1 SV=1	148	92696	5	5	5	5	5.9	4.76	0.19
42	sp|P51991|ROA3_HUMAN	Heterogeneous nuclear ribonucleoprotein A3 OS=Homo sapiens OX=9606 GN=HNRNPA3 PE=1 SV=2	137	39799	2	2	2	2	9.3	9.1	0.17
43	sp|Q07666|KHDR1_HUMAN	KH domain-containing, RNA-binding, signal transduction-associated protein 1 OS=Homo sapiens OX=9606 GN=KHDRBS1 PE=1 SV=1	137	48311	10	10	8	8	16.5	8.73	0.94
44	sp|P68363|TBA1B_HUMAN	Tubulin alpha-1B chain OS=Homo sapiens OX=9606 GN=TUBA1B PE=1 SV=1	136	50804	10	10	9	9	24.8	4.94	0.87
45	sp|O43707|ACTN4_HUMAN	Alpha-actinin-4 OS=Homo sapiens OX=9606 GN=ACTN4 PE=1 SV=2	133	105245	4	4	4	4	4.4	5.27	0.13
46	sp|Q14444|CAPR1_HUMAN	Caprin-1 OS=Homo sapiens OX=9606 GN=CAPRIN1 PE=1 SV=2	130	78489	7	7	6	6	13.1	5.14	0.33
47	sp|P0DMV8|HS71A_HUMAN	Heat shock 70 kDa protein 1A OS=Homo sapiens OX=9606 GN=HSPA1A PE=1 SV=1	129	70294	5	5	5	5	11.2	5.48	0.26
48	sp|P26038|MOES_HUMAN	Moesin OS=Homo sapiens OX=9606 GN=MSN PE=1 SV=3	128	67892	5	5	5	5	6.6	6.08	0.27
49	sp|Q07020|RL18_HUMAN	Large ribosomal subunit protein eL18 OS=Homo sapiens OX=9606 GN=RPL18 PE=1 SV=2	128	21735	4	4	4	4	25	11.73	0.77
50	sp|Q13310|PABP4_HUMAN	Polyadenylate-binding protein 4 OS=Homo sapiens OX=9606 GN=PABPC4 PE=1 SV=1	127	71080	8	8	8	8	15.1	9.31	0.44
51	sp|Q06830|PRDX1_HUMAN	Peroxiredoxin-1 OS=Homo sapiens OX=9606 GN=PRDX1 PE=1 SV=1	127	22324	5	5	5	5	32.2	8.27	1.01
52	sp|P09651|ROA1_HUMAN	Heterogeneous nuclear ribonucleoprotein A1 OS=Homo sapiens OX=9606 GN=HNRNPA1 PE=1 SV=5	126	38837	3	3	2	2	7.3	9.17	0.28
53	sp|P29692|EF1D_HUMAN	Elongation factor 1-delta OS=Homo sapiens OX=9606 GN=EEF1D PE=1 SV=5	125	31217	3	3	3	3	14.9	4.9	0.35
54	sp|Q16891|MIC60_HUMAN	MICOS complex subunit MIC60 OS=Homo sapiens OX=9606 GN=IMMT PE=1 SV=1	123	84026	4	4	4	4	6.5	6.08	0.17
55	sp|P36957|ODO2_HUMAN	Dihydrolipoyllysine-residue succinyltransferase component of 2-oxoglutarate dehydrogenase complex, mitochondrial OS=Homo sapiens OX=9606 GN=DLST PE=1 SV=4	122	49067	4	4	4	4	9.1	9.11	0.3
56	sp|Q9Y3I0|RTCB_HUMAN	RNA-splicing ligase RtcB homolog OS=Homo sapiens OX=9606 GN=RTCB PE=1 SV=1	122	55688	6	6	6	6	13.3	6.77	0.41
57	sp|Q15717|ELAV1_HUMAN	ELAV-like protein 1 OS=Homo sapiens OX=9606 GN=ELAVL1 PE=1 SV=2	121	36240	3	3	3	3	11.7	9.23	0.3
58	sp|P51116|FXR2_HUMAN	RNA-binding protein FXR2 OS=Homo sapiens OX=9606 GN=FXR2 PE=1 SV=2	121	74520	5	5	4	4	7.4	5.95	0.24
59	sp|P15880|RS2_HUMAN	Small ribosomal subunit protein uS5 OS=Homo sapiens OX=9606 GN=RPS2 PE=1 SV=2	119	31590	3	3	3	3	11.3	10.25	0.35
60	sp|P02545|LMNA_HUMAN	Prelamin-A/C OS=Homo sapiens OX=9606 GN=LMNA PE=1 SV=1	119	74380	5	5	4	4	8.6	6.57	0.24
61	sp|Q92841|DDX17_HUMAN	Probable ATP-dependent RNA helicase DDX17 OS=Homo sapiens OX=9606 GN=DDX17 PE=1 SV=2	118	80906	3	3	3	3	4	8.53	0.13
62	sp|P62269|RS18_HUMAN	Small ribosomal subunit protein uS13 OS=Homo sapiens OX=9606 GN=RPS18 PE=1 SV=3	117	17708	5	5	5	5	24.3	10.99	1.39
63	sp|P23396|RS3_HUMAN	Small ribosomal subunit protein uS3 OS=Homo sapiens OX=9606 GN=RPS3 PE=1 SV=2	116	26842	5	5	5	5	20.6	9.68	0.8
64	sp|P26641|EF1G_HUMAN	Elongation factor 1-gamma OS=Homo sapiens OX=9606 GN=EEF1G PE=1 SV=3	116	50429	4	4	4	4	6.6	6.25	0.29
65	sp|Q71DI3|H32_HUMAN	Histone H3.2 OS=Homo sapiens OX=9606 GN=H3C15 PE=1 SV=3	115	15436	7	7	5	5	24.3	11.27	2.3
66	sp|A6NMY6|AXA2L_HUMAN	Putative annexin A2-like protein OS=Homo sapiens OX=9606 GN=ANXA2P2 PE=5 SV=2	115	38806	4	4	4	4	12.7	6.49	0.39
67	sp|Q9P2E9|RRBP1_HUMAN	Ribosome-binding protein 1 OS=Homo sapiens OX=9606 GN=RRBP1 PE=1 SV=5	115	152764	4	4	4	4	3.5	8.69	0.09
68	sp|P13639|EF2_HUMAN	Elongation factor 2 OS=Homo sapiens OX=9606 GN=EEF2 PE=1 SV=4	114	96246	5	5	5	5	6.3	6.41	0.18
69	sp|P05787|K2C8_HUMAN	Keratin, type II cytoskeletal 8 OS=Homo sapiens OX=9606 GN=KRT8 PE=1 SV=7	113	53671	6	6	5	5	7.9	5.52	0.43
70	sp|P00338|LDHA_HUMAN	L-lactate dehydrogenase A chain OS=Homo sapiens OX=9606 GN=LDHA PE=1 SV=2	113	36950	4	4	4	4	12.7	8.44	0.41
71	sp|P45880|VDAC2_HUMAN	Voltage-dependent anion-selective channel protein 2 OS=Homo sapiens OX=9606 GN=VDAC2 PE=1 SV=2	110	32060	3	3	3	3	10.2	7.49	0.34
72	sp|P60174|TPIS_HUMAN	Triosephosphate isomerase OS=Homo sapiens OX=9606 GN=TPI1 PE=1 SV=4	109	26938	3	3	3	3	16.9	6.45	0.42
73	sp|P61247|RS3A_HUMAN	Small ribosomal subunit protein eS1 OS=Homo sapiens OX=9606 GN=RPS3A PE=1 SV=2	109	30154	6	6	6	6	25	9.75	0.87
74	sp|P17844|DDX5_HUMAN	Probable ATP-dependent RNA helicase DDX5 OS=Homo sapiens OX=9606 GN=DDX5 PE=1 SV=1	104	69618	4	4	4	4	7.2	9.06	0.2
75	sp|P10412|H14_HUMAN	Histone H1.4 OS=Homo sapiens OX=9606 GN=H1-4 PE=1 SV=2	103	21852	3	3	2	2	11.4	11.03	0.53
76	sp|P25705|ATPA_HUMAN	ATP synthase subunit alpha, mitochondrial OS=Homo sapiens OX=9606 GN=ATP5F1A PE=1 SV=1	102	59828	5	5	5	5	11.2	9.16	0.31
77	sp|P26599|PTBP1_HUMAN	Polypyrimidine tract-binding protein 1 OS=Homo sapiens OX=9606 GN=PTBP1 PE=1 SV=2	102	59767	3	3	3	3	4.3	9.21	0.17
78	sp|P07195|LDHB_HUMAN	L-lactate dehydrogenase B chain OS=Homo sapiens OX=9606 GN=LDHB PE=1 SV=2	102	36900	4	4	4	4	12.3	5.71	0.41
79	sp|Q9UN86|G3BP2_HUMAN	Ras GTPase-activating protein-binding protein 2 OS=Homo sapiens OX=9606 GN=G3BP2 PE=1 SV=2	101	54145	4	4	3	3	7.3	5.41	0.27
80	sp|Q9Y265|RUVB1_HUMAN	RuvB-like 1 OS=Homo sapiens OX=9606 GN=RUVBL1 PE=1 SV=1	101	50538	4	4	4	4	10.1	6.02	0.29
81	sp|P62701|RS4X_HUMAN	Small ribosomal subunit protein eS4, X isoform OS=Homo sapiens OX=9606 GN=RPS4X PE=1 SV=2	101	29807	5	5	5	5	16.7	10.16	0.7
82	sp|Q08211|DHX9_HUMAN	ATP-dependent RNA helicase A OS=Homo sapiens OX=9606 GN=DHX9 PE=1 SV=4	100	142181	5	5	5	5	3.5	6.41	0.12
83	sp|P15311|EZRI_HUMAN	Ezrin OS=Homo sapiens OX=9606 GN=EZR PE=1 SV=4	99	69484	4	4	4	4	4.8	5.94	0.2
84	sp|Q99623|PHB2_HUMAN	Prohibitin-2 OS=Homo sapiens OX=9606 GN=PHB2 PE=1 SV=2	99	33276	5	5	5	5	19.1	9.83	0.61
85	sp|Q12905|ILF2_HUMAN	Interleukin enhancer-binding factor 2 OS=Homo sapiens OX=9606 GN=ILF2 PE=1 SV=2	98	43263	2	2	1	1	4.4	5.19	0.16
86	sp|P63104|1433Z_HUMAN	14-3-3 protein zeta/delta OS=Homo sapiens OX=9606 GN=YWHAZ PE=1 SV=1	97	27899	4	4	4	4	16.7	4.73	0.57
87	sp|P10515|ODP2_HUMAN	Dihydrolipoyllysine-residue acetyltransferase component of pyruvate dehydrogenase complex, mitochondrial OS=Homo sapiens OX=9606 GN=DLAT PE=1 SV=3	97	69466	5	5	5	5	7.3	7.96	0.26
88	sp|P31943|HNRH1_HUMAN	Heterogeneous nuclear ribonucleoprotein H OS=Homo sapiens OX=9606 GN=HNRNPH1 PE=1 SV=4	96	49484	2	2	2	2	5.1	5.89	0.14
89	sp|Q14694|UBP10_HUMAN	Ubiquitin carboxyl-terminal hydrolase 10 OS=Homo sapiens OX=9606 GN=USP10 PE=1 SV=2	96	87707	4	4	4	4	6.1	5.19	0.16
90	sp|P04075|ALDOA_HUMAN	Fructose-bisphosphate aldolase A OS=Homo sapiens OX=9606 GN=ALDOA PE=1 SV=2	96	39851	2	2	2	2	7.1	8.3	0.17
91	sp|Q92499|DDX1_HUMAN	ATP-dependent RNA helicase DDX1 OS=Homo sapiens OX=9606 GN=DDX1 PE=1 SV=2	94	83349	3	3	3	3	4.3	6.81	0.12
92	sp|P62979|RS27A_HUMAN	Ubiquitin-ribosomal protein eS31 fusion protein OS=Homo sapiens OX=9606 GN=RPS27A PE=1 SV=2	94	18296	6	6	2	2	12.2	9.68	0.66
93	sp|P52272|HNRPM_HUMAN	Heterogeneous nuclear ribonucleoprotein M OS=Homo sapiens OX=9606 GN=HNRNPM PE=1 SV=3	94	77749	6	6	6	6	8.1	8.84	0.28
94	sp|P12814|ACTN1_HUMAN	Alpha-actinin-1 OS=Homo sapiens OX=9606 GN=ACTN1 PE=1 SV=2	94	103563	5	5	5	5	5.8	5.25	0.17
95	sp|P38919|IF4A3_HUMAN	Eukaryotic initiation factor 4A-III OS=Homo sapiens OX=9606 GN=EIF4A3 PE=1 SV=4	93	47126	3	3	2	2	6.6	6.3	0.22
96	sp|P62750|RL23A_HUMAN	Large ribosomal subunit protein uL23 OS=Homo sapiens OX=9606 GN=RPL23A PE=1 SV=1	90	17684	3	3	3	3	21.2	10.44	0.69
97	sp|P04083|ANXA1_HUMAN	Annexin A1 OS=Homo sapiens OX=9606 GN=ANXA1 PE=1 SV=2	89	38918	4	4	4	4	9.8	6.57	0.39
98	sp|Q7Z417|NUFP2_HUMAN	FMR1-interacting protein NUFIP2 OS=Homo sapiens OX=9606 GN=NUFIP2 PE=1 SV=1	89	76132	3	3	3	3	5.3	8.7	0.13
99	sp|P35232|PHB1_HUMAN	Prohibitin 1 OS=Homo sapiens OX=9606 GN=PHB1 PE=1 SV=1	88	29843	4	4	4	4	15.4	5.57	0.53
100	sp|P10809|CH60_HUMAN	60 kDa heat shock protein, mitochondrial OS=Homo sapiens OX=9606 GN=HSPD1 PE=1 SV=2	87	61187	5	5	5	5	10.5	5.7	0.3
101	sp|Q14764|MVP_HUMAN	Major vault protein OS=Homo sapiens OX=9606 GN=MVP PE=1 SV=4	85	99551	4	4	4	4	7.2	5.34	0.14
102	sp|P42166|LAP2A_HUMAN	Lamina-associated polypeptide 2, isoform alpha OS=Homo sapiens OX=9606 GN=TMPO PE=1 SV=2	85	76016	3	3	3	3	5	7.56	0.14
103	sp|Q5JXB2|UE2NL_HUMAN	Putative ubiquitin-conjugating enzyme E2 N-like OS=Homo sapiens OX=9606 GN=UBE2NL PE=1 SV=1	84	17366	2	2	2	2	19.6	5.66	0.43
104	sp|Q16629|SRSF7_HUMAN	Serine/arginine-rich splicing factor 7 OS=Homo sapiens OX=9606 GN=SRSF7 PE=1 SV=1	83	27578	2	2	1	1	7.1	11.83	0.26
105	sp|P49368|TCPG_HUMAN	T-complex protein 1 subunit gamma OS=Homo sapiens OX=9606 GN=CCT3 PE=1 SV=4	83	61066	4	4	4	4	8.4	6.1	0.23
106	sp|P62937|PPIA_HUMAN	Peptidyl-prolyl cis-trans isomerase A OS=Homo sapiens OX=9606 GN=PPIA PE=1 SV=2	82	18229	4	4	4	4	23.6	7.68	0.97
107	sp|P78371|TCPB_HUMAN	T-complex protein 1 subunit beta OS=Homo sapiens OX=9606 GN=CCT2 PE=1 SV=4	82	57794	3	3	2	2	4.9	6.01	0.18
108	sp|P46776|RL27A_HUMAN	Large ribosomal subunit protein uL15 OS=Homo sapiens OX=9606 GN=RPL27A PE=1 SV=2	81	16665	4	4	3	3	17.6	11	1.1
109	sp|Q8NHW5|RLA0L_HUMAN	Putative ribosomal protein uL10-like OS=Homo sapiens OX=9606 GN=RPLP0P6 PE=5 SV=1	81	34514	3	3	3	3	10.4	5.41	0.32
110	sp|O00303|EIF3F_HUMAN	Eukaryotic translation initiation factor 3 subunit F OS=Homo sapiens OX=9606 GN=EIF3F PE=1 SV=1	80	37654	2	2	2	2	7	5.24	0.18
111	sp|Q92804|RBP56_HUMAN	TATA-binding protein-associated factor 2N OS=Homo sapiens OX=9606 GN=TAF15 PE=1 SV=1	78	62021	4	4	4	4	9.5	8.04	0.23
112	sp|P61604|CH10_HUMAN	10 kDa heat shock protein, mitochondrial OS=Homo sapiens OX=9606 GN=HSPE1 PE=1 SV=2	78	10925	2	2	2	2	27.5	8.89	0.74
113	sp|P36578|RL4_HUMAN	Large ribosomal subunit protein uL4 OS=Homo sapiens OX=9606 GN=RPL4 PE=1 SV=5	77	47953	2	2	2	2	5.4	11.07	0.14
114	sp|P07737|PROF1_HUMAN	Profilin-1 OS=Homo sapiens OX=9606 GN=PFN1 PE=1 SV=2	77	15216	4	4	4	4	22.9	8.44	1.24
115	sp|P26373|RL13_HUMAN	Large ribosomal subunit protein eL13 OS=Homo sapiens OX=9606 GN=RPL13 PE=1 SV=4	76	24304	2	2	2	2	9	11.65	0.29
116	sp|P60660|MYL6_HUMAN	Myosin light polypeptide 6 OS=Homo sapiens OX=9606 GN=MYL6 PE=1 SV=2	76	17090	4	4	4	4	31.8	4.56	1.06
117	sp|P06748|NPM_HUMAN	Nucleophosmin OS=Homo sapiens OX=9606 GN=NPM1 PE=1 SV=2	75	32726	2	2	1	1	3.7	4.64	0.21
118	sp|Q00059|TFAM_HUMAN	Transcription factor A, mitochondrial OS=Homo sapiens OX=9606 GN=TFAM PE=1 SV=1	75	29306	4	4	4	4	15.9	9.74	0.54
119	sp|Q8NCA5|FA98A_HUMAN	Protein FAM98A OS=Homo sapiens OX=9606 GN=FAM98A PE=1 SV=2	75	55694	3	3	3	3	5.4	9.1	0.19
120	sp|P35268|RL22_HUMAN	Large ribosomal subunit protein eL22 OS=Homo sapiens OX=9606 GN=RPL22 PE=1 SV=2	74	14835	2	2	2	2	19.5	9.21	0.51
121	sp|E9PAV3|NACAM_HUMAN	Nascent polypeptide-associated complex subunit alpha, muscle-specific form OS=Homo sapiens OX=9606 GN=NACA PE=1 SV=1	74	205979	1	1	1	1	0.7	9.6	0.02
122	sp|Q6P2E9|EDC4_HUMAN	Enhancer of mRNA-decapping protein 4 OS=Homo sapiens OX=9606 GN=EDC4 PE=1 SV=1	74	152992	2	2	2	2	1.5	5.55	0.04
123	sp|P27348|1433T_HUMAN	14-3-3 protein theta OS=Homo sapiens OX=9606 GN=YWHAQ PE=1 SV=1	74	28032	3	3	3	3	12.7	4.68	0.4
124	sp|Q96HS1|PGAM5_HUMAN	Serine/threonine-protein phosphatase PGAM5, mitochondrial OS=Homo sapiens OX=9606 GN=PGAM5 PE=1 SV=2	74	32213	3	3	3	3	8.3	8.88	0.34
125	sp|P18124|RL7_HUMAN	Large ribosomal subunit protein uL30 OS=Homo sapiens OX=9606 GN=RPL7 PE=1 SV=1	74	29264	3	3	3	3	16.9	10.66	0.38
126	sp|B5ME19|EIFCL_HUMAN	Eukaryotic translation initiation factor 3 subunit C-like protein OS=Homo sapiens OX=9606 GN=EIF3CL PE=1 SV=1	73	106091	5	5	3	3	3.4	5.45	0.16
127	sp|P62917|RL8_HUMAN	Large ribosomal subunit protein uL2 OS=Homo sapiens OX=9606 GN=RPL8 PE=1 SV=2	73	28235	3	3	3	3	13.2	11.03	0.4
128	sp|P04406|G3P_HUMAN	Glyceraldehyde-3-phosphate dehydrogenase OS=Homo sapiens OX=9606 GN=GAPDH PE=1 SV=3	73	36201	3	3	3	3	10.1	8.57	0.3
129	sp|P42167|LAP2B_HUMAN	Lamina-associated polypeptide 2, isoforms beta/gamma OS=Homo sapiens OX=9606 GN=TMPO PE=1 SV=2	73	50696	3	3	3	3	8.4	9.39	0.21
130	sp|P62263|RS14_HUMAN	Small ribosomal subunit protein uS11 OS=Homo sapiens OX=9606 GN=RPS14 PE=1 SV=3	73	16434	2	2	2	2	17.9	10.07	0.45
131	sp|P22626|ROA2_HUMAN	Heterogeneous nuclear ribonucleoproteins A2/B1 OS=Homo sapiens OX=9606 GN=HNRNPA2B1 PE=1 SV=2	72	37464	5	5	5	5	20.7	8.97	0.53
132	sp|P23246|SFPQ_HUMAN	Splicing factor, proline- and glutamine-rich OS=Homo sapiens OX=9606 GN=SFPQ PE=1 SV=2	71	76216	4	4	4	4	5.9	9.45	0.18
133	sp|P31942|HNRH3_HUMAN	Heterogeneous nuclear ribonucleoprotein H3 OS=Homo sapiens OX=9606 GN=HNRNPH3 PE=1 SV=2	71	36960	5	5	5	5	14.7	6.37	0.54
134	sp|P14868|SYDC_HUMAN	Aspartate--tRNA ligase, cytoplasmic OS=Homo sapiens OX=9606 GN=DARS1 PE=1 SV=2	71	57499	2	2	2	2	3.4	6.11	0.12
135	sp|Q00325|S25A3_HUMAN	Solute carrier family 25 member 3 OS=Homo sapiens OX=9606 GN=SLC25A3 PE=1 SV=2	70	40525	4	4	4	4	9.7	9.45	0.37
136	sp|O14979|HNRDL_HUMAN	Heterogeneous nuclear ribonucleoprotein D-like OS=Homo sapiens OX=9606 GN=HNRNPDL PE=1 SV=3	70	46580	3	3	3	3	6.9	9.59	0.23
137	sp|Q13347|EIF3I_HUMAN	Eukaryotic translation initiation factor 3 subunit I OS=Homo sapiens OX=9606 GN=EIF3I PE=1 SV=1	70	36878	1	1	1	1	3.7	5.38	0.09
138	sp|Q12906|ILF3_HUMAN	Interleukin enhancer-binding factor 3 OS=Homo sapiens OX=9606 GN=ILF3 PE=1 SV=3	69	95678	3	3	3	3	3.6	8.86	0.11
139	sp|O43399|TPD54_HUMAN	Tumor protein D54 OS=Homo sapiens OX=9606 GN=TPD52L2 PE=1 SV=2	67	22281	1	1	1	1	6.8	5.26	0.15
140	sp|P60900|PSA6_HUMAN	Proteasome subunit alpha type-6 OS=Homo sapiens OX=9606 GN=PSMA6 PE=1 SV=1	67	27838	1	1	1	1	5.3	6.34	0.12
141	sp|P06576|ATPB_HUMAN	ATP synthase subunit beta, mitochondrial OS=Homo sapiens OX=9606 GN=ATP5F1B PE=1 SV=3	67	56525	2	2	2	2	6.4	5.26	0.12
142	sp|P24534|EF1B_HUMAN	Elongation factor 1-beta OS=Homo sapiens OX=9606 GN=EEF1B2 PE=1 SV=3	66	24919	1	1	1	1	5.8	4.5	0.13
143	sp|O75369|FLNB_HUMAN	Filamin-B OS=Homo sapiens OX=9606 GN=FLNB PE=1 SV=2	66	280157	4	4	4	4	1.8	5.47	0.05
144	sp|P15531|NDKA_HUMAN	Nucleoside diphosphate kinase A OS=Homo sapiens OX=9606 GN=NME1 PE=1 SV=1	66	17309	3	3	2	2	19.1	5.83	0.71
145	sp|P49411|EFTU_HUMAN	Elongation factor Tu, mitochondrial OS=Homo sapiens OX=9606 GN=TUFM PE=1 SV=3	66	50185	3	3	3	3	7	7.26	0.21
146	sp|P05198|IF2A_HUMAN	Eukaryotic translation initiation factor 2 subunit 1 OS=Homo sapiens OX=9606 GN=EIF2S1 PE=1 SV=3	65	36374	1	1	1	1	3.8	5.02	0.09
147	sp|Q9NYF8|BCLF1_HUMAN	Bcl-2-associated transcription factor 1 OS=Homo sapiens OX=9606 GN=BCLAF1 PE=1 SV=2	65	106173	1	1	1	1	1	9.99	0.03
148	sp|Q7L7L0|H2A3_HUMAN	Histone H2A type 3 OS=Homo sapiens OX=9606 GN=H2AC25 PE=1 SV=3	65	14113	3	3	3	3	20	11.05	0.91
149	sp|P62899|RL31_HUMAN	Large ribosomal subunit protein eL31 OS=Homo sapiens OX=9606 GN=RPL31 PE=1 SV=1	65	14454	1	1	1	1	7.2	10.54	0.24
150	sp|Q04837|SSBP_HUMAN	Single-stranded DNA-binding protein, mitochondrial OS=Homo sapiens OX=9606 GN=SSBP1 PE=1 SV=1	64	17249	2	2	2	2	15.5	9.59	0.43
151	sp|P00558|PGK1_HUMAN	Phosphoglycerate kinase 1 OS=Homo sapiens OX=9606 GN=PGK1 PE=1 SV=3	63	44985	4	4	4	4	12	8.3	0.33
152	sp|Q01844|EWS_HUMAN	RNA-binding protein EWS OS=Homo sapiens OX=9606 GN=EWSR1 PE=1 SV=1	63	68721	1	1	1	1	2.3	9.37	0.05
153	sp|O00622|CCN1_HUMAN	CCN family member 1 OS=Homo sapiens OX=9606 GN=CCN1 PE=1 SV=1	63	44165	3	3	2	2	5.2	8.64	0.24
154	sp|P13796|PLSL_HUMAN	Plastin-2 OS=Homo sapiens OX=9606 GN=LCP1 PE=1 SV=6	63	70814	2	2	2	2	2.7	5.29	0.09
155	sp|Q14258|TRI25_HUMAN	E3 ubiquitin/ISG15 ligase TRIM25 OS=Homo sapiens OX=9606 GN=TRIM25 PE=1 SV=2	62	72581	1	1	1	1	1.9	8.44	0.05
156	sp|P02788|TRFL_HUMAN	Lactotransferrin OS=Homo sapiens OX=9606 GN=LTF PE=1 SV=6	62	80014	1	1	1	1	1.7	8.5	0.04
157	sp|P34932|HSP74_HUMAN	Heat shock 70 kDa protein 4 OS=Homo sapiens OX=9606 GN=HSPA4 PE=1 SV=4	61	95127	2	2	2	2	3.3	5.11	0.07
158	sp|P22102|PUR2_HUMAN	Trifunctional purine biosynthetic protein adenosine-3 OS=Homo sapiens OX=9606 GN=GART PE=1 SV=1	61	108953	1	1	1	1	2.1	6.26	0.03
159	sp|Q5T4T6|SYC2L_HUMAN	Synaptonemal complex protein 2-like OS=Homo sapiens OX=9606 GN=SYCP2L PE=1 SV=2	60	94054	6	6	1	1	0.6	5.57	0.04
160	sp|Q9BVC6|TM109_HUMAN	Voltage-gated monoatomic cation channel TMEM109 OS=Homo sapiens OX=9606 GN=TMEM109 PE=1 SV=1	59	26194	1	1	1	1	4.9	10.48	0.13
161	sp|P23528|COF1_HUMAN	Cofilin-1 OS=Homo sapiens OX=9606 GN=CFL1 PE=1 SV=3	59	18719	2	2	2	2	15.1	8.22	0.39
162	sp|P40227|TCPZ_HUMAN	T-complex protein 1 subunit zeta OS=Homo sapiens OX=9606 GN=CCT6A PE=1 SV=3	59	58444	2	2	2	2	3.6	6.23	0.12
163	sp|P61981|1433G_HUMAN	14-3-3 protein gamma OS=Homo sapiens OX=9606 GN=YWHAG PE=1 SV=2	59	28456	2	2	2	2	7.7	4.8	0.25
164	sp|P48643|TCPE_HUMAN	T-complex protein 1 subunit epsilon OS=Homo sapiens OX=9606 GN=CCT5 PE=1 SV=1	59	60089	2	2	2	2	3.7	5.45	0.11
165	sp|Q15084|PDIA6_HUMAN	Protein disulfide-isomerase A6 OS=Homo sapiens OX=9606 GN=PDIA6 PE=1 SV=1	59	48490	2	2	2	2	5.7	4.95	0.14
166	sp|P20839|IMDH1_HUMAN	Inosine-5~-monophosphate dehydrogenase 1 OS=Homo sapiens OX=9606 GN=IMPDH1 PE=1 SV=2	58	55770	2	2	2	2	4.9	6.44	0.12
167	sp|P19338|NUCL_HUMAN	Nucleolin OS=Homo sapiens OX=9606 GN=NCL PE=1 SV=3	58	76625	2	2	2	2	2.7	4.6	0.09
168	sp|P11388|TOP2A_HUMAN	DNA topoisomerase 2-alpha OS=Homo sapiens OX=9606 GN=TOP2A PE=1 SV=3	58	175017	2	2	2	2	1.9	8.82	0.04
169	sp|Q9Y230|RUVB2_HUMAN	RuvB-like 2 OS=Homo sapiens OX=9606 GN=RUVBL2 PE=1 SV=3	57	51296	3	3	3	3	7.1	5.49	0.21
170	sp|Q5QNW6|H2B2F_HUMAN	Histone H2B type 2-F OS=Homo sapiens OX=9606 GN=H2BC18 PE=1 SV=3	57	13912	4	4	3	3	19	10.31	1.41
171	sp|Q6IQ22|RAB12_HUMAN	Ras-related protein Rab-12 OS=Homo sapiens OX=9606 GN=RAB12 PE=1 SV=3	57	27573	1	1	1	1	4.5	8.67	0.12
172	sp|P62280|RS11_HUMAN	Small ribosomal subunit protein uS17 OS=Homo sapiens OX=9606 GN=RPS11 PE=1 SV=3	57	18590	2	2	1	1	7	10.31	0.4
173	sp|Q14315|FLNC_HUMAN	Filamin-C OS=Homo sapiens OX=9606 GN=FLNC PE=1 SV=3	57	293407	4	4	4	4	1.9	5.65	0.05
174	sp|Q96QR8|PURB_HUMAN	Transcriptional regulator protein Pur-beta OS=Homo sapiens OX=9606 GN=PURB PE=1 SV=3	56	33392	3	3	3	3	9.6	5.35	0.33
175	sp|P62826|RAN_HUMAN	GTP-binding nuclear protein Ran OS=Homo sapiens OX=9606 GN=RAN PE=1 SV=3	56	24579	2	2	2	2	9.7	7.01	0.29
176	sp|Q6NVV1|R13P3_HUMAN	Putative ribosomal protein uL13-like OS=Homo sapiens OX=9606 GN=RPL13AP3 PE=5 SV=1	56	12184	1	1	1	1	10.8	10.76	0.28
177	sp|Q15365|PCBP1_HUMAN	Poly(rC)-binding protein 1 OS=Homo sapiens OX=9606 GN=PCBP1 PE=1 SV=2	56	37987	3	3	3	3	9.8	6.66	0.29
178	sp|P62273|RS29_HUMAN	Small ribosomal subunit protein uS14 OS=Homo sapiens OX=9606 GN=RPS29 PE=1 SV=2	55	6900	2	2	2	2	32.1	10.17	1.3
179	sp|O00330|ODPX_HUMAN	Pyruvate dehydrogenase protein X component, mitochondrial OS=Homo sapiens OX=9606 GN=PDHX PE=1 SV=3	55	54317	3	3	3	3	6.6	8.8	0.19
180	sp|P52565|GDIR1_HUMAN	Rho GDP-dissociation inhibitor 1 OS=Homo sapiens OX=9606 GN=ARHGDIA PE=1 SV=3	55	23250	1	1	1	1	7.4	5.02	0.14
181	sp|P47897|SYQ_HUMAN	Glutamine--tRNA ligase OS=Homo sapiens OX=9606 GN=QARS1 PE=1 SV=1	54	88655	2	2	2	2	2.6	6.71	0.08
182	sp|P40429|RL13A_HUMAN	Large ribosomal subunit protein uL13 OS=Homo sapiens OX=9606 GN=RPL13A PE=1 SV=2	54	23619	2	2	2	2	8.4	10.94	0.3
183	sp|P05783|K1C18_HUMAN	Keratin, type I cytoskeletal 18 OS=Homo sapiens OX=9606 GN=KRT18 PE=1 SV=2	54	48029	3	3	3	3	5.3	5.34	0.22
184	sp|P62753|RS6_HUMAN	Small ribosomal subunit protein eS6 OS=Homo sapiens OX=9606 GN=RPS6 PE=1 SV=1	54	28834	2	2	2	2	8	10.85	0.24
185	sp|P50990|TCPQ_HUMAN	T-complex protein 1 subunit theta OS=Homo sapiens OX=9606 GN=CCT8 PE=1 SV=4	54	60153	2	2	2	2	3.8	5.42	0.11
186	sp|A0A8I5KQE6|RPSA2_HUMAN	Small ribosomal subunit protein uS2B OS=Homo sapiens OX=9606 GN=RPSA2 PE=3 SV=1	54	33002	1	1	1	1	4.4	4.78	0.1
187	sp|Q99832|TCPH_HUMAN	T-complex protein 1 subunit eta OS=Homo sapiens OX=9606 GN=CCT7 PE=1 SV=2	54	59842	3	3	3	3	5.2	7.55	0.17
188	sp|Q92598|HS105_HUMAN	Heat shock protein 105 kDa OS=Homo sapiens OX=9606 GN=HSPH1 PE=1 SV=1	54	97716	2	2	2	2	3.1	5.28	0.07
189	sp|P62266|RS23_HUMAN	Small ribosomal subunit protein uS12 OS=Homo sapiens OX=9606 GN=RPS23 PE=1 SV=3	53	15969	3	3	3	3	21	10.5	0.78
190	sp|P81605|DCD_HUMAN	Dermcidin OS=Homo sapiens OX=9606 GN=DCD PE=1 SV=2	53	11391	2	2	1	1	12.7	6.08	0.69
191	sp|Q6NZI2|CAVN1_HUMAN	Caveolae-associated protein 1 OS=Homo sapiens OX=9606 GN=CAVIN1 PE=1 SV=1	53	43450	1	1	1	1	2.8	5.51	0.08
192	sp|P28066|PSA5_HUMAN	Proteasome subunit alpha type-5 OS=Homo sapiens OX=9606 GN=PSMA5 PE=1 SV=3	52	26565	1	1	1	1	7.9	4.74	0.13
193	sp|P07814|SYEP_HUMAN	Bifunctional glutamate/proline--tRNA ligase OS=Homo sapiens OX=9606 GN=EPRS1 PE=1 SV=5	52	172080	2	2	2	2	1.1	7.02	0.04
194	sp|P34897|GLYM_HUMAN	Serine hydroxymethyltransferase, mitochondrial OS=Homo sapiens OX=9606 GN=SHMT2 PE=1 SV=3	52	56414	1	1	1	1	1.8	8.76	0.06
195	sp|P55072|TERA_HUMAN	Transitional endoplasmic reticulum ATPase OS=Homo sapiens OX=9606 GN=VCP PE=1 SV=4	51	89950	2	2	2	2	3	5.14	0.07
196	sp|Q14103|HNRPD_HUMAN	Heterogeneous nuclear ribonucleoprotein D0 OS=Homo sapiens OX=9606 GN=HNRNPD PE=1 SV=1	51	38581	3	3	3	3	8.7	7.62	0.28
197	sp|Q00577|PURA_HUMAN	Transcriptional activator protein Pur-alpha OS=Homo sapiens OX=9606 GN=PURA PE=1 SV=2	51	35003	3	3	3	3	7.5	6.07	0.31
198	sp|Q86V81|THOC4_HUMAN	THO complex subunit 4 OS=Homo sapiens OX=9606 GN=ALYREF PE=1 SV=3	51	26872	1	1	1	1	4.3	11.15	0.12
199	sp|P13010|XRCC5_HUMAN	X-ray repair cross-complementing protein 5 OS=Homo sapiens OX=9606 GN=XRCC5 PE=1 SV=3	51	83222	4	4	4	4	4.6	5.55	0.17
200	sp|P41252|SYIC_HUMAN	Isoleucine--tRNA ligase, cytoplasmic OS=Homo sapiens OX=9606 GN=IARS1 PE=1 SV=2	50	145718	2	2	2	2	1.4	5.82	0.05
201	sp|P07910|HNRPC_HUMAN	Heterogeneous nuclear ribonucleoproteins C1/C2 OS=Homo sapiens OX=9606 GN=HNRNPC PE=1 SV=4	50	33707	3	3	2	2	6.2	4.95	0.21
202	sp|P57088|TMM33_HUMAN	Transmembrane protein 33 OS=Homo sapiens OX=9606 GN=TMEM33 PE=1 SV=2	50	28302	1	1	1	1	4.9	9.75	0.12
203	sp|P17096|HMGA1_HUMAN	High mobility group protein HMG-I/HMG-Y OS=Homo sapiens OX=9606 GN=HMGA1 PE=1 SV=3	49	11669	1	1	1	1	15	10.32	0.3
204	sp|P09382|LEG1_HUMAN	Galectin-1 OS=Homo sapiens OX=9606 GN=LGALS1 PE=1 SV=2	49	15048	2	2	1	1	8.9	5.34	0.5
205	sp|P52597|HNRPF_HUMAN	Heterogeneous nuclear ribonucleoprotein F OS=Homo sapiens OX=9606 GN=HNRNPF PE=1 SV=3	48	45985	2	2	2	2	6.3	5.38	0.15
206	sp|P60866|RS20_HUMAN	Small ribosomal subunit protein uS10 OS=Homo sapiens OX=9606 GN=RPS20 PE=1 SV=1	48	13478	2	2	2	2	15.1	9.95	0.57
207	sp|P46782|RS5_HUMAN	Small ribosomal subunit protein uS7 OS=Homo sapiens OX=9606 GN=RPS5 PE=1 SV=4	47	23033	2	2	2	2	11.3	9.73	0.31
208	sp|P23284|PPIB_HUMAN	Peptidyl-prolyl cis-trans isomerase B OS=Homo sapiens OX=9606 GN=PPIB PE=1 SV=2	47	23785	1	1	1	1	6	9.42	0.14
209	sp|P60228|EIF3E_HUMAN	Eukaryotic translation initiation factor 3 subunit E OS=Homo sapiens OX=9606 GN=EIF3E PE=1 SV=1	46	52587	2	2	1	1	2.9	5.71	0.13
210	sp|P15153|RAC2_HUMAN	Ras-related C3 botulinum toxin substrate 2 OS=Homo sapiens OX=9606 GN=RAC2 PE=1 SV=1	46	21814	1	1	1	1	5.2	7.52	0.15
211	sp|P48047|ATPO_HUMAN	ATP synthase subunit O, mitochondrial OS=Homo sapiens OX=9606 GN=ATP5PO PE=1 SV=1	46	23377	1	1	1	1	5.6	9.97	0.14
212	sp|P05141|ADT2_HUMAN	ADP/ATP translocase 2 OS=Homo sapiens OX=9606 GN=SLC25A5 PE=1 SV=7	45	33059	3	3	3	3	9.7	9.71	0.33
213	sp|O15371|EIF3D_HUMAN	Eukaryotic translation initiation factor 3 subunit D OS=Homo sapiens OX=9606 GN=EIF3D PE=1 SV=1	45	64560	3	3	3	3	6.4	5.79	0.16
214	sp|Q15366|PCBP2_HUMAN	Poly(rC)-binding protein 2 OS=Homo sapiens OX=9606 GN=PCBP2 PE=1 SV=1	45	38955	3	3	3	3	10.4	6.33	0.28
215	sp|Q9Y2W1|TR150_HUMAN	Thyroid hormone receptor-associated protein 3 OS=Homo sapiens OX=9606 GN=THRAP3 PE=1 SV=2	45	108658	1	1	1	1	1	10.16	0.03
216	sp|Q9Y6M1|IF2B2_HUMAN	Insulin-like growth factor 2 mRNA-binding protein 2 OS=Homo sapiens OX=9606 GN=IGF2BP2 PE=1 SV=2	44	66195	1	1	1	1	2	8.48	0.05
217	sp|P62258|1433E_HUMAN	14-3-3 protein epsilon OS=Homo sapiens OX=9606 GN=YWHAE PE=1 SV=1	44	29326	2	2	2	2	7.8	4.63	0.24
218	sp|P08758|ANXA5_HUMAN	Annexin A5 OS=Homo sapiens OX=9606 GN=ANXA5 PE=1 SV=2	44	35971	1	1	1	1	2.8	4.94	0.09
219	sp|P54886|P5CS_HUMAN	Delta-1-pyrroline-5-carboxylate synthase OS=Homo sapiens OX=9606 GN=ALDH18A1 PE=1 SV=2	44	87989	2	2	2	2	2.6	6.66	0.08
220	sp|P30101|PDIA3_HUMAN	Protein disulfide-isomerase A3 OS=Homo sapiens OX=9606 GN=PDIA3 PE=1 SV=4	44	57146	1	1	1	1	2.2	5.98	0.06
221	sp|Q02543|RL18A_HUMAN	Large ribosomal subunit protein eL20 OS=Homo sapiens OX=9606 GN=RPL18A PE=1 SV=2	44	21034	1	1	1	1	7.4	10.73	0.16
222	sp|P27708|PYR1_HUMAN	Multifunctional protein CAD OS=Homo sapiens OX=9606 GN=CAD PE=1 SV=3	44	245167	3	3	3	3	1.3	6.02	0.04
223	sp|P06753|TPM3_HUMAN	Tropomyosin alpha-3 chain OS=Homo sapiens OX=9606 GN=TPM3 PE=1 SV=2	43	32987	1	1	1	1	4.9	4.68	0.1
224	sp|P47755|CAZA2_HUMAN	F-actin-capping protein subunit alpha-2 OS=Homo sapiens OX=9606 GN=CAPZA2 PE=1 SV=3	43	33157	1	1	1	1	3.5	5.57	0.1
225	sp|O00410|IPO5_HUMAN	Importin-5 OS=Homo sapiens OX=9606 GN=IPO5 PE=1 SV=4	43	125032	1	1	1	1	1.4	4.83	0.03
226	sp|Q14847|LASP1_HUMAN	LIM and SH3 domain protein 1 OS=Homo sapiens OX=9606 GN=LASP1 PE=1 SV=2	43	30097	2	2	2	2	9.6	6.61	0.23
227	sp|Q9NR30|DDX21_HUMAN	Nucleolar RNA helicase 2 OS=Homo sapiens OX=9606 GN=DDX21 PE=1 SV=5	43	87804	2	2	2	2	2.6	9.32	0.08
228	sp|P62316|SMD2_HUMAN	Small nuclear ribonucleoprotein Sm D2 OS=Homo sapiens OX=9606 GN=SNRPD2 PE=1 SV=1	43	13632	1	1	1	1	8.5	9.92	0.25
229	sp|P49321|NASP_HUMAN	Nuclear autoantigenic sperm protein OS=Homo sapiens OX=9606 GN=NASP PE=1 SV=2	43	85471	1	1	1	1	1	4.26	0.04
230	sp|O60506|HNRPQ_HUMAN	Heterogeneous nuclear ribonucleoprotein Q OS=Homo sapiens OX=9606 GN=SYNCRIP PE=1 SV=2	43	69788	4	4	4	4	5.5	8.68	0.2
231	sp|P0C0S8|H2A1_HUMAN	Histone H2A type 1 OS=Homo sapiens OX=9606 GN=H2AC11 PE=1 SV=2	43	14083	4	4	3	3	20	10.9	1.38
232	sp|P13489|RINI_HUMAN	Ribonuclease inhibitor OS=Homo sapiens OX=9606 GN=RNH1 PE=1 SV=2	43	51766	1	1	1	1	2.4	4.71	0.06
233	sp|P01023|A2MG_HUMAN	Alpha-2-macroglobulin OS=Homo sapiens OX=9606 GN=A2M PE=1 SV=3	43	164613	1	1	1	1	0.7	6.03	0.02
234	sp|P62249|RS16_HUMAN	Small ribosomal subunit protein uS9 OS=Homo sapiens OX=9606 GN=RPS16 PE=1 SV=2	43	16549	2	2	2	2	14.4	10.21	0.45
235	sp|P29401|TKT_HUMAN	Transketolase OS=Homo sapiens OX=9606 GN=TKT PE=1 SV=3	42	68519	2	2	2	2	5	7.58	0.1
236	sp|Q07955|SRSF1_HUMAN	Serine/arginine-rich splicing factor 1 OS=Homo sapiens OX=9606 GN=SRSF1 PE=1 SV=2	42	27842	4	4	3	3	10.9	10.37	0.57
237	sp|O00116|ADAS_HUMAN	Alkyldihydroxyacetonephosphate synthase, peroxisomal OS=Homo sapiens OX=9606 GN=AGPS PE=1 SV=1	41	73664	1	1	1	1	1.8	6.99	0.04
238	sp|P31939|PUR9_HUMAN	Bifunctional purine biosynthesis protein ATIC OS=Homo sapiens OX=9606 GN=ATIC PE=1 SV=3	41	65089	1	1	1	1	1.9	6.27	0.05
239	sp|Q9Y224|RTRAF_HUMAN	RNA transcription, translation and transport factor protein OS=Homo sapiens OX=9606 GN=RTRAF PE=1 SV=1	41	28165	2	2	2	2	10.2	6.19	0.25
240	sp|P18669|PGAM1_HUMAN	Phosphoglycerate mutase 1 OS=Homo sapiens OX=9606 GN=PGAM1 PE=1 SV=2	41	28900	2	2	2	2	6.3	6.67	0.24
241	sp|Q8N257|H2B3B_HUMAN	Histone H2B type 3-B OS=Homo sapiens OX=9606 GN=H2BC26 PE=1 SV=3	41	13900	2	2	2	2	18.3	10.31	0.55
242	sp|P63244|RACK1_HUMAN	Small ribosomal subunit protein RACK1 OS=Homo sapiens OX=9606 GN=RACK1 PE=1 SV=3	41	35511	1	1	1	1	5.4	7.6	0.09
243	sp|P12429|ANXA3_HUMAN	Annexin A3 OS=Homo sapiens OX=9606 GN=ANXA3 PE=1 SV=3	40	36524	1	1	1	1	2.2	5.63	0.09
244	sp|O95793|STAU1_HUMAN	Double-stranded RNA-binding protein Staufen homolog 1 OS=Homo sapiens OX=9606 GN=STAU1 PE=1 SV=2	40	63428	1	1	1	1	2.3	9.46	0.05
245	sp|A0A075B6Q5|HV364_HUMAN	Immunoglobulin heavy variable 3-64 OS=Homo sapiens OX=9606 GN=IGHV3-64 PE=3 SV=1	40	13053	2	2	1	1	5.9	7.68	0.26
246	sp|P62942|FKB1A_HUMAN	Peptidyl-prolyl cis-trans isomerase FKBP1A OS=Homo sapiens OX=9606 GN=FKBP1A PE=1 SV=2	40	12000	1	1	1	1	12	7.88	0.29
247	sp|P46821|MAP1B_HUMAN	Microtubule-associated protein 1B OS=Homo sapiens OX=9606 GN=MAP1B PE=1 SV=2	40	271665	2	2	2	2	1.1	4.73	0.02
248	sp|Q9NYK1|TLR7_HUMAN	Toll-like receptor 7 OS=Homo sapiens OX=9606 GN=TLR7 PE=1 SV=1	40	122384	1	1	1	1	0.6	8.51	0.03
249	sp|P62906|RL10A_HUMAN	Large ribosomal subunit protein uL1 OS=Homo sapiens OX=9606 GN=RPL10A PE=1 SV=2	40	24987	1	1	1	1	6	9.94	0.13
250	sp|Q9Y512|SAM50_HUMAN	Sorting and assembly machinery component 50 homolog OS=Homo sapiens OX=9606 GN=SAMM50 PE=1 SV=3	39	52342	1	1	1	1	2.6	6.44	0.06
251	sp|P55209|NP1L1_HUMAN	Nucleosome assembly protein 1-like 1 OS=Homo sapiens OX=9606 GN=NAP1L1 PE=1 SV=1	39	45631	1	1	1	1	2.6	4.36	0.07
252	sp|P20339|RAB5A_HUMAN	Ras-related protein Rab-5A OS=Homo sapiens OX=9606 GN=RAB5A PE=1 SV=2	39	23872	1	1	1	1	5.1	8.32	0.14
253	sp|Q14152|EIF3A_HUMAN	Eukaryotic translation initiation factor 3 subunit A OS=Homo sapiens OX=9606 GN=EIF3A PE=1 SV=1	39	166867	1	1	1	1	0.7	6.38	0.02
254	sp|P62851|RS25_HUMAN	Small ribosomal subunit protein eS25 OS=Homo sapiens OX=9606 GN=RPS25 PE=1 SV=1	38	13791	1	1	1	1	8	10.12	0.25
255	sp|P53396|ACLY_HUMAN	ATP-citrate synthase OS=Homo sapiens OX=9606 GN=ACLY PE=1 SV=3	38	121674	1	1	1	1	0.8	6.95	0.03
256	sp|O75083|WDR1_HUMAN	WD repeat-containing protein 1 OS=Homo sapiens OX=9606 GN=WDR1 PE=1 SV=4	38	66836	1	1	1	1	1.2	6.17	0.05
257	sp|Q5T9A4|ATD3B_HUMAN	ATPase family AAA domain-containing protein 3B OS=Homo sapiens OX=9606 GN=ATAD3B PE=1 SV=1	37	73098	1	1	1	1	1.2	9.3	0.04
258	sp|O43143|DHX15_HUMAN	ATP-dependent RNA helicase DHX15 OS=Homo sapiens OX=9606 GN=DHX15 PE=1 SV=2	37	91673	1	1	1	1	1.5	7.12	0.04
259	sp|P50991|TCPD_HUMAN	T-complex protein 1 subunit delta OS=Homo sapiens OX=9606 GN=CCT4 PE=1 SV=4	37	58401	3	3	3	3	5.4	7.96	0.18
260	sp|Q99700|ATX2_HUMAN	Ataxin-2 OS=Homo sapiens OX=9606 GN=ATXN2 PE=1 SV=2	37	140823	1	1	1	1	0.8	9.6	0.02
261	sp|P00505|AATM_HUMAN	Aspartate aminotransferase, mitochondrial OS=Homo sapiens OX=9606 GN=GOT2 PE=1 SV=3	37	47886	1	1	1	1	2.8	9.14	0.07
262	sp|A0A075B6P5|KV228_HUMAN	Immunoglobulin kappa variable 2-28 OS=Homo sapiens OX=9606 GN=IGKV2-28 PE=3 SV=1	36	13062	1	1	1	1	10.8	5.61	0.26
263	sp|P05109|S10A8_HUMAN	Protein S100-A8 OS=Homo sapiens OX=9606 GN=S100A8 PE=1 SV=1	36	10885	1	1	1	1	11.8	6.51	0.32
264	sp|Q92616|GCN1_HUMAN	Stalled ribosome sensor GCN1 OS=Homo sapiens OX=9606 GN=GCN1 PE=1 SV=7	36	294919	1	1	1	1	0.5	7.19	0.01
265	sp|P61254|RL26_HUMAN	Large ribosomal subunit protein uL24 OS=Homo sapiens OX=9606 GN=RPL26 PE=1 SV=1	36	17248	1	1	1	1	6.2	10.55	0.2
266	sp|Q96AG4|LRC59_HUMAN	Leucine-rich repeat-containing protein 59 OS=Homo sapiens OX=9606 GN=LRRC59 PE=1 SV=1	36	35308	2	2	2	2	7.2	9.61	0.2
267	sp|P18031|PTN1_HUMAN	Tyrosine-protein phosphatase non-receptor type 1 OS=Homo sapiens OX=9606 GN=PTPN1 PE=1 SV=1	36	50505	1	1	1	1	3	5.88	0.07
268	sp|O14950|ML12B_HUMAN	Myosin regulatory light chain 12B OS=Homo sapiens OX=9606 GN=MYL12B PE=1 SV=2	35	19824	1	1	1	1	5.8	4.71	0.17
269	sp|Q15637|SF01_HUMAN	Splicing factor 1 OS=Homo sapiens OX=9606 GN=SF1 PE=1 SV=4	35	68514	1	1	1	1	1.6	9.07	0.05
270	sp|P02042|HBD_HUMAN	Hemoglobin subunit delta OS=Homo sapiens OX=9606 GN=HBD PE=1 SV=2	35	16159	1	1	1	1	6.8	7.85	0.21
271	sp|P0C0L4|CO4A_HUMAN	Complement C4-A OS=Homo sapiens OX=9606 GN=C4A PE=1 SV=2	35	194261	1	1	1	1	0.9	6.65	0.02
272	sp|P30048|PRDX3_HUMAN	Thioredoxin-dependent peroxide reductase, mitochondrial OS=Homo sapiens OX=9606 GN=PRDX3 PE=1 SV=3	35	28017	1	1	1	1	4.3	7.67	0.12
273	sp|P59998|ARPC4_HUMAN	Actin-related protein 2/3 complex subunit 4 OS=Homo sapiens OX=9606 GN=ARPC4 PE=1 SV=3	35	19768	1	1	1	1	6.5	8.53	0.17
274	sp|Q96KP4|CNDP2_HUMAN	Cytosolic non-specific dipeptidase OS=Homo sapiens OX=9606 GN=CNDP2 PE=1 SV=2	35	53187	2	2	2	2	4.4	5.66	0.13
275	sp|P21333|FLNA_HUMAN	Filamin-A OS=Homo sapiens OX=9606 GN=FLNA PE=1 SV=4	34	283301	2	2	2	2	1	5.7	0.02
276	sp|A0A0B4J1U7|HV601_HUMAN	Immunoglobulin heavy variable 6-1 OS=Homo sapiens OX=9606 GN=IGHV6-1 PE=3 SV=1	34	13587	1	1	1	1	5.8	9.3	0.25
277	sp|P36873|PP1G_HUMAN	Serine/threonine-protein phosphatase PP1-gamma catalytic subunit OS=Homo sapiens OX=9606 GN=PPP1CC PE=1 SV=1	34	37701	2	2	2	2	4.6	6.13	0.18
278	sp|P02786|TFR1_HUMAN	Transferrin receptor protein 1 OS=Homo sapiens OX=9606 GN=TFRC PE=1 SV=2	34	85274	1	1	1	1	1.3	6.18	0.04
279	sp|P51572|BAP31_HUMAN	B-cell receptor-associated protein 31 OS=Homo sapiens OX=9606 GN=BCAP31 PE=1 SV=3	34	28031	1	1	1	1	3.7	8.44	0.12
280	sp|Q7KZF4|SND1_HUMAN	Staphylococcal nuclease domain-containing protein 1 OS=Homo sapiens OX=9606 GN=SND1 PE=1 SV=1	34	102618	1	1	1	1	1.1	6.74	0.03
281	sp|Q13200|PSMD2_HUMAN	26S proteasome non-ATPase regulatory subunit 2 OS=Homo sapiens OX=9606 GN=PSMD2 PE=1 SV=3	34	100877	1	1	1	1	1.7	5.08	0.03
282	sp|P42704|LPPRC_HUMAN	Leucine-rich PPR motif-containing protein, mitochondrial OS=Homo sapiens OX=9606 GN=LRPPRC PE=1 SV=3	34	159003	1	1	1	1	0.9	5.81	0.02
283	sp|O94776|MTA2_HUMAN	Metastasis-associated protein MTA2 OS=Homo sapiens OX=9606 GN=MTA2 PE=1 SV=1	34	75717	1	1	1	1	1.5	9.7	0.04
284	sp|O60884|DNJA2_HUMAN	DnaJ homolog subfamily A member 2 OS=Homo sapiens OX=9606 GN=DNAJA2 PE=1 SV=1	34	46344	1	1	1	1	3.2	6.06	0.07
285	sp|Q9HB71|CYBP_HUMAN	Calcyclin-binding protein OS=Homo sapiens OX=9606 GN=CACYBP PE=1 SV=2	34	26308	1	1	1	1	3.9	8.28	0.13
286	sp|B7Z368|CJ142_HUMAN	Uncharacterized protein encoded by LINC02881 OS=Homo sapiens OX=9606 GN=LINC02881 PE=5 SV=1	34	14261	1	1	1	1	13.1	9.83	0.24
287	sp|Q02878|RL6_HUMAN	Large ribosomal subunit protein eL6 OS=Homo sapiens OX=9606 GN=RPL6 PE=1 SV=3	33	32765	1	1	1	1	3.1	10.59	0.1
288	sp|A0A0B4J2D9|KVD13_HUMAN	Immunoglobulin kappa variable 1D-13 OS=Homo sapiens OX=9606 GN=IGKV1D-13 PE=3 SV=1	33	12732	1	1	1	1	13.7	7.68	0.27
289	sp|Q92900|RENT1_HUMAN	Regulator of nonsense transcripts 1 OS=Homo sapiens OX=9606 GN=UPF1 PE=1 SV=2	33	125578	1	1	1	1	0.9	6.18	0.03
290	sp|Q00722|PLCB2_HUMAN	1-phosphatidylinositol 4,5-bisphosphate phosphodiesterase beta-2 OS=Homo sapiens OX=9606 GN=PLCB2 PE=1 SV=2	33	134908	1	1	1	1	0.6	5.96	0.02
291	sp|P14314|GLU2B_HUMAN	Glucosidase 2 subunit beta OS=Homo sapiens OX=9606 GN=PRKCSH PE=1 SV=2	33	60357	1	1	1	1	2.1	4.33	0.05
292	sp|P46777|RL5_HUMAN	Large ribosomal subunit protein uL18 OS=Homo sapiens OX=9606 GN=RPL5 PE=1 SV=3	33	34569	1	1	1	1	4.7	9.73	0.1
293	sp|P42766|RL35_HUMAN	Large ribosomal subunit protein uL29 OS=Homo sapiens OX=9606 GN=RPL35 PE=1 SV=2	33	14543	1	1	1	1	8.1	11.04	0.23
294	sp|O00487|PSDE_HUMAN	26S proteasome non-ATPase regulatory subunit 14 OS=Homo sapiens OX=9606 GN=PSMD14 PE=1 SV=1	33	34726	1	1	1	1	4.2	6.06	0.1
295	sp|Q9P258|RCC2_HUMAN	Protein RCC2 OS=Homo sapiens OX=9606 GN=RCC2 PE=1 SV=2	32	56790	1	1	1	1	3.3	9.02	0.06
296	sp|Q99497|PARK7_HUMAN	Parkinson disease protein 7 OS=Homo sapiens OX=9606 GN=PARK7 PE=1 SV=2	32	20050	1	1	1	1	4.2	6.33	0.17
297	sp|A0A0B4J1W7|NPIA9_HUMAN	Nuclear pore complex-interacting protein family member A9 OS=Homo sapiens OX=9606 GN=NPIPA9 PE=3 SV=1	32	42875	1	1	1	1	1.4	9.23	0.08
298	sp|P46087|NOP2_HUMAN	Probable 28S rRNA (cytosine(4447)-C(5))-methyltransferase OS=Homo sapiens OX=9606 GN=NOP2 PE=1 SV=2	31	89589	1	1	1	1	1.7	9.27	0.04
299	sp|P69905|HBA_HUMAN	Hemoglobin subunit alpha OS=Homo sapiens OX=9606 GN=HBA1 PE=1 SV=2	31	15305	1	1	1	1	10.6	8.72	0.22
300	sp|P78347|GTF2I_HUMAN	General transcription factor II-I OS=Homo sapiens OX=9606 GN=GTF2I PE=1 SV=2	31	112859	1	1	1	1	0.9	6.09	0.03
301	sp|Q8NF50|DOCK8_HUMAN	Dedicator of cytokinesis protein 8 OS=Homo sapiens OX=9606 GN=DOCK8 PE=1 SV=3	31	240886	2	2	2	2	0.5	6.43	0.03
302	sp|P19367|HXK1_HUMAN	Hexokinase-1 OS=Homo sapiens OX=9606 GN=HK1 PE=1 SV=3	31	103561	1	1	1	1	0.9	6.36	0.03
303	sp|Q6UXR4|SPA13_HUMAN	Putative serpin A13 OS=Homo sapiens OX=9606 GN=SERPINA13P PE=5 SV=1	31	35070	1	1	1	1	1.6	5.95	0.09
304	sp|Q9NQH7|XPP3_HUMAN	Xaa-Pro aminopeptidase 3 OS=Homo sapiens OX=9606 GN=XPNPEP3 PE=1 SV=1	31	57624	2	2	2	2	3.6	6.37	0.12
305	sp|Q9Y3U8|RL36_HUMAN	Large ribosomal subunit protein eL36 OS=Homo sapiens OX=9606 GN=RPL36 PE=1 SV=3	31	12303	1	1	1	1	9.5	11.59	0.28
306	sp|P50914|RL14_HUMAN	Large ribosomal subunit protein eL14 OS=Homo sapiens OX=9606 GN=RPL14 PE=1 SV=4	30	23531	1	1	1	1	5.6	10.94	0.14
307	sp|O95816|BAG2_HUMAN	BAG family molecular chaperone regulator 2 OS=Homo sapiens OX=9606 GN=BAG2 PE=1 SV=1	30	23928	1	1	1	1	5.2	6.25	0.14
308	sp|Q96HU8|DIRA2_HUMAN	GTP-binding protein Di-Ras2 OS=Homo sapiens OX=9606 GN=DIRAS2 PE=1 SV=1	30	22813	1	1	1	1	5.5	8.98	0.15
309	sp|P46781|RS9_HUMAN	Small ribosomal subunit protein uS4 OS=Homo sapiens OX=9606 GN=RPS9 PE=1 SV=3	30	22635	2	2	2	2	9.8	10.66	0.32
310	sp|Q15393|SF3B3_HUMAN	Splicing factor 3B subunit 3 OS=Homo sapiens OX=9606 GN=SF3B3 PE=1 SV=4	30	136575	1	1	1	1	1.2	5.13	0.02
311	sp|P35606|COPB2_HUMAN	Coatomer subunit beta~ OS=Homo sapiens OX=9606 GN=COPB2 PE=1 SV=2	30	103278	1	1	1	1	1.1	5.15	0.03
312	sp|P30041|PRDX6_HUMAN	Peroxiredoxin-6 OS=Homo sapiens OX=9606 GN=PRDX6 PE=1 SV=3	30	25133	1	1	1	1	5.4	6	0.13
313	sp|Q9H0U3|MAGT1_HUMAN	Magnesium transporter protein 1 OS=Homo sapiens OX=9606 GN=MAGT1 PE=1 SV=1	30	38411	1	1	1	1	2.7	9.68	0.09
314	sp|Q9ULL1|PKHG1_HUMAN	Pleckstrin homology domain-containing family G member 1 OS=Homo sapiens OX=9606 GN=PLEKHG1 PE=1 SV=2	30	156541	1	1	1	1	0.7	5.84	0.02
315	sp|Q04637|IF4G1_HUMAN	Eukaryotic translation initiation factor 4 gamma 1 OS=Homo sapiens OX=9606 GN=EIF4G1 PE=1 SV=4	30	176124	1	1	1	1	0.6	5.25	0.02
316	sp|P61204|ARF3_HUMAN	ADP-ribosylation factor 3 OS=Homo sapiens OX=9606 GN=ARF3 PE=1 SV=2	30	20645	1	1	1	1	5.5	6.84	0.16
317	sp|P01008|ANT3_HUMAN	Antithrombin-III OS=Homo sapiens OX=9606 GN=SERPINC1 PE=1 SV=1	30	53025	2	2	2	2	4.3	6.32	0.13
318	sp|O95479|G6PE_HUMAN	GDH/6PGL endoplasmic bifunctional protein OS=Homo sapiens OX=9606 GN=H6PD PE=1 SV=2	30	89407	1	1	1	1	1.3	6.84	0.04
319	sp|Q969Q0|RL36L_HUMAN	Ribosomal protein eL42-like OS=Homo sapiens OX=9606 GN=RPL36AL PE=1 SV=3	30	12746	1	1	1	1	8.5	10.67	0.27
320	sp|P55884|EIF3B_HUMAN	Eukaryotic translation initiation factor 3 subunit B OS=Homo sapiens OX=9606 GN=EIF3B PE=1 SV=3	29	92823	1	1	1	1	1.1	4.89	0.04
321	sp|A2A3K4|PTPC1_HUMAN	Protein tyrosine phosphatase domain-containing protein 1 OS=Homo sapiens OX=9606 GN=PTPDC1 PE=1 SV=1	29	85543	1	1	1	1	0.9	7.35	0.04
322	sp|P27797|CALR_HUMAN	Calreticulin OS=Homo sapiens OX=9606 GN=CALR PE=1 SV=1	29	48283	2	2	2	2	5	4.29	0.14
323	sp|P62244|RS15A_HUMAN	Small ribosomal subunit protein uS8 OS=Homo sapiens OX=9606 GN=RPS15A PE=1 SV=2	29	14944	2	2	2	2	14.6	10.14	0.51
324	sp|Q8TD20|GTR12_HUMAN	Solute carrier family 2, facilitated glucose transporter member 12 OS=Homo sapiens OX=9606 GN=SLC2A12 PE=2 SV=1	29	67550	1	1	1	1	1.1	8.66	0.05
325	sp|P84103|SRSF3_HUMAN	Serine/arginine-rich splicing factor 3 OS=Homo sapiens OX=9606 GN=SRSF3 PE=1 SV=1	29	19546	1	1	1	1	5.5	11.64	0.17
326	sp|Q14697|GANAB_HUMAN	Neutral alpha-glucosidase AB OS=Homo sapiens OX=9606 GN=GANAB PE=1 SV=3	29	107263	2	2	2	2	3.2	5.74	0.06
327	sp|P13861|KAP2_HUMAN	cAMP-dependent protein kinase type II-alpha regulatory subunit OS=Homo sapiens OX=9606 GN=PRKAR2A PE=1 SV=2	29	45832	1	1	1	1	2.7	4.96	0.07
328	sp|P17987|TCPA_HUMAN	T-complex protein 1 subunit alpha OS=Homo sapiens OX=9606 GN=TCP1 PE=1 SV=1	29	60819	2	2	2	2	3.8	5.8	0.11
329	sp|O00425|IF2B3_HUMAN	Insulin-like growth factor 2 mRNA-binding protein 3 OS=Homo sapiens OX=9606 GN=IGF2BP3 PE=1 SV=2	29	64008	1	1	1	1	1.7	8.99	0.05
330	sp|O00148|DX39A_HUMAN	ATP-dependent RNA helicase DDX39A OS=Homo sapiens OX=9606 GN=DDX39A PE=1 SV=2	29	49611	1	1	1	1	1.6	5.46	0.07
331	sp|O94979|SC31A_HUMAN	Protein transport protein Sec31A OS=Homo sapiens OX=9606 GN=SEC31A PE=1 SV=3	29	133900	1	1	1	1	0.7	6.43	0.02
332	sp|Q08380|LG3BP_HUMAN	Galectin-3-binding protein OS=Homo sapiens OX=9606 GN=LGALS3BP PE=1 SV=1	28	66202	1	1	1	1	2.2	5.13	0.05
333	sp|Q4G0P3|HYDIN_HUMAN	Hydrocephalus-inducing protein homolog OS=Homo sapiens OX=9606 GN=HYDIN PE=1 SV=3	28	580945	1	1	1	1	0.1	5.73	0.01
334	sp|P18621|RL17_HUMAN	Large ribosomal subunit protein uL22 OS=Homo sapiens OX=9606 GN=RPL17 PE=1 SV=3	28	21611	1	1	1	1	4.9	10.18	0.16
335	sp|O43175|SERA_HUMAN	D-3-phosphoglycerate dehydrogenase OS=Homo sapiens OX=9606 GN=PHGDH PE=1 SV=4	28	57356	1	1	1	1	2.8	6.29	0.06
336	sp|O15083|ERC2_HUMAN	ERC protein 2 OS=Homo sapiens OX=9606 GN=ERC2 PE=1 SV=3	28	110661	1	1	1	1	1.3	6.51	0.03
337	sp|Q5JRX3|PREP_HUMAN	Presequence protease, mitochondrial OS=Homo sapiens OX=9606 GN=PITRM1 PE=1 SV=3	28	118364	1	1	1	1	0.7	6.45	0.03
338	sp|Q8NI35|INADL_HUMAN	InaD-like protein OS=Homo sapiens OX=9606 GN=PATJ PE=1 SV=3	28	197046	1	1	1	1	0.3	4.84	0.02
339	sp|P32969|RL9_HUMAN	Large ribosomal subunit protein uL6 OS=Homo sapiens OX=9606 GN=RPL9 PE=1 SV=1	28	21964	1	1	1	1	3.6	9.96	0.15
340	sp|P09496|CLCA_HUMAN	Clathrin light chain A OS=Homo sapiens OX=9606 GN=CLTA PE=1 SV=1	28	27174	1	1	1	1	3.6	4.43	0.12
341	sp|P62913|RL11_HUMAN	Large ribosomal subunit protein uL5 OS=Homo sapiens OX=9606 GN=RPL11 PE=1 SV=2	28	20468	1	1	1	1	5.6	9.64	0.16
342	sp|Q86WA8|LONP2_HUMAN	Lon protease homolog 2, peroxisomal OS=Homo sapiens OX=9606 GN=LONP2 PE=1 SV=1	28	95070	1	1	1	1	0.9	6.88	0.03
343	sp|P62277|RS13_HUMAN	Small ribosomal subunit protein uS15 OS=Homo sapiens OX=9606 GN=RPS13 PE=1 SV=2	28	17212	2	2	2	2	12.6	10.53	0.43
344	sp|O43684|BUB3_HUMAN	Mitotic checkpoint protein BUB3 OS=Homo sapiens OX=9606 GN=BUB3 PE=1 SV=1	27	37587	1	1	1	1	2.1	6.36	0.09
345	sp|Q9NX63|MIC19_HUMAN	MICOS complex subunit MIC19 OS=Homo sapiens OX=9606 GN=CHCHD3 PE=1 SV=1	27	26421	2	2	2	2	6.2	8.48	0.27
346	sp|Q86XI8|ZSWM9_HUMAN	Uncharacterized protein ZSWIM9 OS=Homo sapiens OX=9606 GN=ZSWIM9 PE=1 SV=2	27	70998	1	1	1	1	1.6	8.92	0.05
347	sp|P37108|SRP14_HUMAN	Signal recognition particle 14 kDa protein OS=Homo sapiens OX=9606 GN=SRP14 PE=1 SV=2	27	14675	1	1	1	1	21.3	10.05	0.23
348	sp|P27816|MAP4_HUMAN	Microtubule-associated protein 4 OS=Homo sapiens OX=9606 GN=MAP4 PE=1 SV=3	27	121443	1	1	1	1	1.5	5.32	0.03
349	sp|P49327|FAS_HUMAN	Fatty acid synthase OS=Homo sapiens OX=9606 GN=FASN PE=1 SV=3	27	275877	1	1	1	1	0.4	6.01	0.01
350	sp|Q14558|KPRA_HUMAN	Phosphoribosyl pyrophosphate synthase-associated protein 1 OS=Homo sapiens OX=9606 GN=PRPSAP1 PE=1 SV=2	27	39654	1	1	1	1	2.2	6.73	0.08
351	sp|P61353|RL27_HUMAN	Large ribosomal subunit protein eL27 OS=Homo sapiens OX=9606 GN=RPL27 PE=1 SV=2	27	15788	1	1	1	1	5.9	10.56	0.22
352	sp|Q63HK5|TSH3_HUMAN	Teashirt homolog 3 OS=Homo sapiens OX=9606 GN=TSHZ3 PE=1 SV=2	27	119518	1	1	1	1	0.9	6.83	0.03
353	sp|P28325|CYTD_HUMAN	Cystatin-D OS=Homo sapiens OX=9606 GN=CST5 PE=1 SV=1	27	16355	1	1	1	1	4.9	6.7	0.21
354	sp|P50402|EMD_HUMAN	Emerin OS=Homo sapiens OX=9606 GN=EMD PE=1 SV=1	26	29033	1	1	1	1	4.7	5.29	0.11
355	sp|Q86VM9|ZCH18_HUMAN	Zinc finger CCCH domain-containing protein 18 OS=Homo sapiens OX=9606 GN=ZC3H18 PE=1 SV=2	26	106544	1	1	1	1	0.8	8.39	0.03
356	sp|P52292|IMA1_HUMAN	Importin subunit alpha-1 OS=Homo sapiens OX=9606 GN=KPNA2 PE=1 SV=1	26	58168	1	1	1	1	2.1	5.25	0.06
357	sp|O43776|SYNC_HUMAN	Asparagine--tRNA ligase, cytoplasmic OS=Homo sapiens OX=9606 GN=NARS1 PE=1 SV=1	26	63758	1	1	1	1	1.5	5.9	0.05
358	sp|P78417|GSTO1_HUMAN	Glutathione S-transferase omega-1 OS=Homo sapiens OX=9606 GN=GSTO1 PE=1 SV=2	26	27833	1	1	1	1	5.8	6.23	0.12
359	sp|P67809|YBOX1_HUMAN	Y-box-binding protein 1 OS=Homo sapiens OX=9606 GN=YBX1 PE=1 SV=3	26	35903	1	1	1	1	9.3	9.87	0.09
360	sp|P47914|RL29_HUMAN	Large ribosomal subunit protein eL29 OS=Homo sapiens OX=9606 GN=RPL29 PE=1 SV=2	26	17798	1	1	1	1	9.4	11.66	0.19
361	sp|P28288|ABCD3_HUMAN	ATP-binding cassette sub-family D member 3 OS=Homo sapiens OX=9606 GN=ABCD3 PE=1 SV=1	26	75941	1	1	1	1	2.3	9.41	0.04
362	sp|Q5SRN2|TSBP1_HUMAN	Testis-expressed basic protein 1 OS=Homo sapiens OX=9606 GN=TSBP1 PE=2 SV=3	26	61873	1	1	1	1	2.7	9.28	0.05
363	sp|Q9Y2X3|NOP58_HUMAN	Nucleolar protein 58 OS=Homo sapiens OX=9606 GN=NOP58 PE=1 SV=1	26	60054	1	1	1	1	1.9	9.03	0.05
364	sp|O15018|PDZD2_HUMAN	PDZ domain-containing protein 2 OS=Homo sapiens OX=9606 GN=PDZD2 PE=1 SV=4	26	303964	1	1	1	1	0.5	7.14	0.01
365	sp|P39748|FEN1_HUMAN	Flap endonuclease 1 OS=Homo sapiens OX=9606 GN=FEN1 PE=1 SV=1	26	42908	1	1	1	1	2.1	8.8	0.08
366	sp|Q8WU90|ZC3HF_HUMAN	Zinc finger CCCH domain-containing protein 15 OS=Homo sapiens OX=9606 GN=ZC3H15 PE=1 SV=1	25	48972	1	1	1	1	3.3	5.22	0.07
367	sp|P24752|THIL_HUMAN	Acetyl-CoA acetyltransferase, mitochondrial OS=Homo sapiens OX=9606 GN=ACAT1 PE=1 SV=1	25	45456	1	1	1	1	3	8.98	0.07
368	sp|Q9NQA5|TRPV5_HUMAN	Transient receptor potential cation channel subfamily V member 5 OS=Homo sapiens OX=9606 GN=TRPV5 PE=1 SV=3	25	83307	1	1	1	1	1.1	5.98	0.04
369	sp|P43490|NAMPT_HUMAN	Nicotinamide phosphoribosyltransferase OS=Homo sapiens OX=9606 GN=NAMPT PE=1 SV=1	25	55772	1	1	1	1	1.2	6.69	0.06
370	sp|Q96L21|RL10L_HUMAN	Ribosomal protein uL16-like OS=Homo sapiens OX=9606 GN=RPL10L PE=1 SV=3	25	24959	1	1	1	1	2.8	10.03	0.13
371	sp|Q96EY1|DNJA3_HUMAN	DnaJ homolog subfamily A member 3, mitochondrial OS=Homo sapiens OX=9606 GN=DNAJA3 PE=1 SV=2	25	53083	1	1	1	1	2.5	9.37	0.06
372	sp|P47756|CAPZB_HUMAN	F-actin-capping protein subunit beta OS=Homo sapiens OX=9606 GN=CAPZB PE=1 SV=5	25	30952	1	1	1	1	3.7	5.69	0.11
373	sp|Q71RC2|LARP4_HUMAN	La-related protein 4 OS=Homo sapiens OX=9606 GN=LARP4 PE=1 SV=3	24	81230	1	1	1	1	1	6.2	0.04
374	sp|O60762|DPM1_HUMAN	Dolichol-phosphate mannosyltransferase subunit 1 OS=Homo sapiens OX=9606 GN=DPM1 PE=1 SV=1	24	29673	1	1	1	1	4.2	9.57	0.11
375	sp|P0CG22|DR4L1_HUMAN	Putative dehydrogenase/reductase SDR family member 4-like 1 OS=Homo sapiens OX=9606 GN=DHRS4L1 PE=5 SV=1	24	30816	1	1	1	1	3.2	9.81	0.11
376	sp|P25398|RS12_HUMAN	Small ribosomal subunit protein eS12 OS=Homo sapiens OX=9606 GN=RPS12 PE=1 SV=3	24	14905	2	2	2	2	14.4	6.81	0.51
377	sp|P62995|TRA2B_HUMAN	Transformer-2 protein homolog beta OS=Homo sapiens OX=9606 GN=TRA2B PE=1 SV=1	24	33760	1	1	1	1	3.5	11.25	0.1
378	sp|P0DOX8|IGL1_HUMAN	Immunoglobulin lambda-1 light chain OS=Homo sapiens OX=9606 PE=1 SV=1	24	23101	1	1	1	1	3.7	6.34	0.15
379	sp|P55265|DSRAD_HUMAN	Double-stranded RNA-specific adenosine deaminase OS=Homo sapiens OX=9606 GN=ADAR PE=1 SV=4	24	137178	1	1	1	1	0.6	8.86	0.02
380	sp|Q9UHD2|TBK1_HUMAN	Serine/threonine-protein kinase TBK1 OS=Homo sapiens OX=9606 GN=TBK1 PE=1 SV=1	24	84216	1	1	1	1	3	6.32	0.04
381	sp|P53804|TTC3_HUMAN	E3 ubiquitin-protein ligase TTC3 OS=Homo sapiens OX=9606 GN=TTC3 PE=1 SV=2	24	232860	1	1	1	1	0.2	7.53	0.01
382	sp|Q01518|CAP1_HUMAN	Adenylyl cyclase-associated protein 1 OS=Homo sapiens OX=9606 GN=CAP1 PE=1 SV=5	24	52325	1	1	1	1	2.5	8.24	0.06
383	sp|P62424|RL7A_HUMAN	Large ribosomal subunit protein eL8 OS=Homo sapiens OX=9606 GN=RPL7A PE=1 SV=2	24	30148	1	1	1	1	3.4	10.61	0.11
384	sp|O60673|REV3L_HUMAN	DNA polymerase zeta catalytic subunit OS=Homo sapiens OX=9606 GN=REV3L PE=1 SV=2	23	355976	1	1	1	1	0.6	8.72	0.01
385	sp|Q5SNV9|CA167_HUMAN	Uncharacterized protein C1orf167 OS=Homo sapiens OX=9606 GN=C1orf167 PE=2 SV=3	23	162549	1	1	1	1	0.5	10.89	0.02
386	sp|Q7Z2Y8|GVIN1_HUMAN	Interferon-induced very large GTPase 1 OS=Homo sapiens OX=9606 GN=GVINP1 PE=2 SV=2	23	281950	1	1	1	1	0.2	6.12	0.01
387	sp|P21796|VDAC1_HUMAN	Voltage-dependent anion-selective channel protein 1 OS=Homo sapiens OX=9606 GN=VDAC1 PE=1 SV=2	23	30868	1	1	1	1	4.2	8.62	0.11
388	sp|Q9BXP5|SRRT_HUMAN	Serrate RNA effector molecule homolog OS=Homo sapiens OX=9606 GN=SRRT PE=1 SV=1	23	101060	1	1	1	1	0.7	5.7	0.03
389	sp|P62081|RS7_HUMAN	Small ribosomal subunit protein eS7 OS=Homo sapiens OX=9606 GN=RPS7 PE=1 SV=1	23	22113	1	1	1	1	4.1	10.09	0.15
390	sp|A3KN83|SBNO1_HUMAN	Protein strawberry notch homolog 1 OS=Homo sapiens OX=9606 GN=SBNO1 PE=1 SV=1	23	154900	1	1	1	1	0.5	7.96	0.02
391	sp|Q9NTK5|OLA1_HUMAN	Obg-like ATPase 1 OS=Homo sapiens OX=9606 GN=OLA1 PE=1 SV=2	22	44943	1	1	1	1	4	7.64	0.07
392	sp|Q8TD19|NEK9_HUMAN	Serine/threonine-protein kinase Nek9 OS=Homo sapiens OX=9606 GN=NEK9 PE=1 SV=2	22	108868	1	1	1	1	1.3	5.51	0.03
393	sp|Q9Y5X4|NR2E3_HUMAN	Photoreceptor-specific nuclear receptor OS=Homo sapiens OX=9606 GN=NR2E3 PE=1 SV=1	22	45462	1	1	1	1	1.2	8.18	0.07
394	sp|Q7Z3Z4|PIWL4_HUMAN	Piwi-like protein 4 OS=Homo sapiens OX=9606 GN=PIWIL4 PE=1 SV=2	22	97838	1	1	1	1	0.6	9.09	0.03
395	sp|P49638|TTPA_HUMAN	Alpha-tocopherol transfer protein OS=Homo sapiens OX=9606 GN=TTPA PE=1 SV=1	22	31844	1	1	1	1	1.8	7.16	0.11
396	sp|Q5T8D3|ACBD5_HUMAN	Acyl-CoA-binding domain-containing protein 5 OS=Homo sapiens OX=9606 GN=ACBD5 PE=1 SV=1	21	60510	1	1	1	1	2.4	5.19	0.05
397	sp|P04217|A1BG_HUMAN	Alpha-1B-glycoprotein OS=Homo sapiens OX=9606 GN=A1BG PE=1 SV=4	21	54790	1	1	1	1	1.4	5.56	0.06
398	sp|Q9Y315|DEOC_HUMAN	Deoxyribose-phosphate aldolase OS=Homo sapiens OX=9606 GN=DERA PE=1 SV=2	21	35494	1	1	1	1	3.1	9.08	0.09
399	sp|P39019|RS19_HUMAN	Small ribosomal subunit protein eS19 OS=Homo sapiens OX=9606 GN=RPS19 PE=1 SV=2	20	16051	1	1	1	1	5.5	10.31	0.21
400	sp|Q7KZ85|SPT6H_HUMAN	Transcription elongation factor SPT6 OS=Homo sapiens OX=9606 GN=SUPT6H PE=1 SV=2	20	200203	1	1	1	1	0.5	4.81	0.02
401	sp|Q7L2E3|DHX30_HUMAN	ATP-dependent RNA helicase DHX30 OS=Homo sapiens OX=9606 GN=DHX30 PE=1 SV=1	19	134938	1	1	1	1	0.7	8.99	0.02
402	sp|P48637|GSHB_HUMAN	Glutathione synthetase OS=Homo sapiens OX=9606 GN=GSS PE=1 SV=1	19	52523	1	1	1	1	1.5	5.67	0.06
403	sp|P35998|PRS7_HUMAN	26S proteasome regulatory subunit 7 OS=Homo sapiens OX=9606 GN=PSMC2 PE=1 SV=3	18	49002	1	1	1	1	3	5.71	0.07
404	sp|P30050|RL12_HUMAN	Large ribosomal subunit protein uL11 OS=Homo sapiens OX=9606 GN=RPL12 PE=1 SV=1	18	17979	1	1	1	1	5.5	9.48	0.19
405	sp|A6NDX5|ZN840_HUMAN	Putative zinc finger protein 840 OS=Homo sapiens OX=9606 GN=ZNF840P PE=5 SV=5	18	85576	1	1	1	1	1.7	9.69	0.04
406	sp|Q96L58|B3GT6_HUMAN	Beta-1,3-galactosyltransferase 6 OS=Homo sapiens OX=9606 GN=B3GALT6 PE=1 SV=2	17	37513	1	1	1	1	4.3	9.72	0.09
407	sp|H3BQB6|STMD1_HUMAN	Stathmin domain-containing protein 1 OS=Homo sapiens OX=9606 GN=STMND1 PE=2 SV=1	16	31136	1	1	1	1	4.3	8.61	0.11
408	sp|P84090|ERH_HUMAN	Enhancer of rudimentary homolog OS=Homo sapiens OX=9606 GN=ERH PE=1 SV=1	16	12422	1	1	1	1	5.8	5.63	0.28
409	sp|Q13177|PAK2_HUMAN	Serine/threonine-protein kinase PAK 2 OS=Homo sapiens OX=9606 GN=PAK2 PE=1 SV=3	15	58291	1	1	1	1	2.3	5.69	0.06

## Sheet: MDA-MB-231-IP
prot_hit_num	prot_acc	prot_desc	prot_score	prot_mass	prot_matches	prot_matches_sig	prot_sequences	prot_sequences_sig	prot_cover	prot_pi	emPAI
1	sp|Q15149|PLEC_HUMAN	Plectin OS=Homo sapiens OX=9606 GN=PLEC PE=1 SV=3	902	533462	62	62	61	61	13.6	5.74	0.45
2	sp|P08670|VIME_HUMAN	Vimentin OS=Homo sapiens OX=9606 GN=VIM PE=1 SV=4	876	53676	44	44	28	28	56.2	5.06	8.59
3	sp|P02545|LMNA_HUMAN	Prelamin-A/C OS=Homo sapiens OX=9606 GN=LMNA PE=1 SV=1	615	74380	28	28	22	22	29.4	6.57	2.35
4	sp|P35579|MYH9_HUMAN	Myosin-9 OS=Homo sapiens OX=9606 GN=MYH9 PE=1 SV=4	554	227646	33	33	28	28	14.1	5.5	0.6
5	sp|P60709|ACTB_HUMAN	Actin, cytoplasmic 1 OS=Homo sapiens OX=9606 GN=ACTB PE=1 SV=1	539	42052	31	31	15	15	35.5	5.29	4.28
6	sp|P13645|K1C10_HUMAN	Keratin, type I cytoskeletal 10 OS=Homo sapiens OX=9606 GN=KRT10 PE=1 SV=6	534	59020	20	20	17	17	25.3	5.13	1.96
7	sp|P62805|H4_HUMAN	Histone H4 OS=Homo sapiens OX=9606 GN=H4C1 PE=1 SV=2	424	11360	20	20	8	8	48.5	11.36	30.62
8	sp|P35908|K22E_HUMAN	Keratin, type II cytoskeletal 2 epidermal OS=Homo sapiens OX=9606 GN=KRT2 PE=1 SV=2	387	65678	15	15	14	14	23	8.07	1.08
9	sp|P00338|LDHA_HUMAN	L-lactate dehydrogenase A chain OS=Homo sapiens OX=9606 GN=LDHA PE=1 SV=2	337	36950	12	12	8	8	21.4	8.44	1.36
10	sp|P12268|IMDH2_HUMAN	Inosine-5~-monophosphate dehydrogenase 2 OS=Homo sapiens OX=9606 GN=IMPDH2 PE=1 SV=2	304	56226	15	15	12	12	23.9	6.44	1.35
11	sp|P04264|K2C1_HUMAN	Keratin, type II cytoskeletal 1 OS=Homo sapiens OX=9606 GN=KRT1 PE=1 SV=6	282	66170	18	18	15	15	23.9	8.15	1.39
12	sp|P61978|HNRPK_HUMAN	Heterogeneous nuclear ribonucleoprotein K OS=Homo sapiens OX=9606 GN=HNRNPK PE=1 SV=1	281	51230	14	14	8	8	18.4	5.39	0.75
13	sp|Q13813|SPTN1_HUMAN	Spectrin alpha chain, non-erythrocytic 1 OS=Homo sapiens OX=9606 GN=SPTAN1 PE=1 SV=3	279	285163	13	13	11	11	4.9	5.22	0.16
14	sp|P09874|PARP1_HUMAN	Poly [ADP-ribose] polymerase 1 OS=Homo sapiens OX=9606 GN=PARP1 PE=1 SV=4	262	113811	16	16	14	14	17.9	8.99	0.57
15	sp|P52272|HNRPM_HUMAN	Heterogeneous nuclear ribonucleoprotein M OS=Homo sapiens OX=9606 GN=HNRNPM PE=1 SV=3	257	77749	16	16	14	14	17.7	8.84	0.78
16	sp|Q9BXB5|OSB10_HUMAN	Oxysterol-binding protein-related protein 10 OS=Homo sapiens OX=9606 GN=OSBPL10 PE=1 SV=2	251	84716	6	6	4	4	6.4	8.56	0.26
17	sp|P08779|K1C16_HUMAN	Keratin, type I cytoskeletal 16 OS=Homo sapiens OX=9606 GN=KRT16 PE=1 SV=4	243	51578	12	12	10	10	21.4	4.99	1.1
18	sp|P10412|H14_HUMAN	Histone H1.4 OS=Homo sapiens OX=9606 GN=H1-4 PE=1 SV=2	241	21852	10	10	7	7	25.6	11.03	2.61
19	sp|P05783|K1C18_HUMAN	Keratin, type I cytoskeletal 18 OS=Homo sapiens OX=9606 GN=KRT18 PE=1 SV=2	230	48029	14	14	13	13	24.4	5.34	1.53
20	sp|P02533|K1C14_HUMAN	Keratin, type I cytoskeletal 14 OS=Homo sapiens OX=9606 GN=KRT14 PE=1 SV=4	228	51872	11	11	9	9	18.2	5.09	0.97
21	sp|P35527|K1C9_HUMAN	Keratin, type I cytoskeletal 9 OS=Homo sapiens OX=9606 GN=KRT9 PE=1 SV=3	220	62255	8	8	7	7	10.9	5.14	0.51
22	sp|P07195|LDHB_HUMAN	L-lactate dehydrogenase B chain OS=Homo sapiens OX=9606 GN=LDHB PE=1 SV=2	216	36900	9	9	5	5	14.4	5.71	0.83
23	sp|P55072|TERA_HUMAN	Transitional endoplasmic reticulum ATPase OS=Homo sapiens OX=9606 GN=VCP PE=1 SV=4	206	89950	9	9	9	9	9.7	5.14	0.38
24	sp|P20700|LMNB1_HUMAN	Lamin-B1 OS=Homo sapiens OX=9606 GN=LMNB1 PE=1 SV=2	201	66653	9	9	9	9	14.5	5.11	0.54
25	sp|P09651|ROA1_HUMAN	Heterogeneous nuclear ribonucleoprotein A1 OS=Homo sapiens OX=9606 GN=HNRNPA1 PE=1 SV=5	197	38837	7	7	3	3	10.8	9.17	0.5
26	sp|P62979|RS27A_HUMAN	Ubiquitin-ribosomal protein eS31 fusion protein OS=Homo sapiens OX=9606 GN=RPS27A PE=1 SV=2	188	18296	11	11	2	2	14.1	9.68	0.66
27	sp|P04259|K2C6B_HUMAN	Keratin, type II cytoskeletal 6B OS=Homo sapiens OX=9606 GN=KRT6B PE=1 SV=5	188	60315	11	11	11	11	16.5	8.09	0.79
28	sp|P48668|K2C6C_HUMAN	Keratin, type II cytoskeletal 6C OS=Homo sapiens OX=9606 GN=KRT6C PE=1 SV=3	187	60273	12	12	12	12	18.1	8.09	0.89
29	sp|Q01082|SPTB2_HUMAN	Spectrin beta chain, non-erythrocytic 1 OS=Homo sapiens OX=9606 GN=SPTBN1 PE=1 SV=2	183	275237	12	12	11	11	4.8	5.39	0.15
30	sp|P21333|FLNA_HUMAN	Filamin-A OS=Homo sapiens OX=9606 GN=FLNA PE=1 SV=4	174	283301	9	9	9	9	4.1	5.7	0.11
31	sp|Q08211|DHX9_HUMAN	ATP-dependent RNA helicase A OS=Homo sapiens OX=9606 GN=DHX9 PE=1 SV=4	170	142181	12	12	12	12	6.9	6.41	0.31
32	sp|Q71DI3|H32_HUMAN	Histone H3.2 OS=Homo sapiens OX=9606 GN=H3C15 PE=1 SV=3	169	15436	12	12	6	6	28.7	11.27	3.91
33	sp|Q03135|CAV1_HUMAN	Caveolin-1 OS=Homo sapiens OX=9606 GN=CAV1 PE=1 SV=4	169	20630	7	7	5	5	26.4	5.65	1.87
34	sp|P05787|K2C8_HUMAN	Keratin, type II cytoskeletal 8 OS=Homo sapiens OX=9606 GN=KRT8 PE=1 SV=7	169	53671	12	12	10	10	16.4	5.52	1.04
35	sp|P11142|HSP7C_HUMAN	Heat shock cognate 71 kDa protein OS=Homo sapiens OX=9606 GN=HSPA8 PE=1 SV=1	167	71082	10	10	10	10	18.6	5.37	0.57
36	sp|P22626|ROA2_HUMAN	Heterogeneous nuclear ribonucleoproteins A2/B1 OS=Homo sapiens OX=9606 GN=HNRNPA2B1 PE=1 SV=2	160	37464	8	8	6	6	17	8.97	0.81
37	sp|O75369|FLNB_HUMAN	Filamin-B OS=Homo sapiens OX=9606 GN=FLNB PE=1 SV=2	156	280157	7	7	7	7	2.9	5.47	0.08
38	sp|P11940|PABP1_HUMAN	Polyadenylate-binding protein 1 OS=Homo sapiens OX=9606 GN=PABPC1 PE=1 SV=2	153	70854	6	6	6	6	9.6	9.52	0.31
39	sp|Q92841|DDX17_HUMAN	Probable ATP-dependent RNA helicase DDX17 OS=Homo sapiens OX=9606 GN=DDX17 PE=1 SV=2	145	80906	7	7	6	6	8.5	8.53	0.32
40	sp|P36957|ODO2_HUMAN	Dihydrolipoyllysine-residue succinyltransferase component of 2-oxoglutarate dehydrogenase complex, mitochondrial OS=Homo sapiens OX=9606 GN=DLST PE=1 SV=4	145	49067	6	6	6	6	13.5	9.11	0.48
41	sp|Q03252|LMNB2_HUMAN	Lamin-B2 OS=Homo sapiens OX=9606 GN=LMNB2 PE=1 SV=4	141	70020	6	6	6	6	10.6	5.5	0.32
42	sp|P62269|RS18_HUMAN	Small ribosomal subunit protein uS13 OS=Homo sapiens OX=9606 GN=RPS18 PE=1 SV=3	139	17708	6	6	6	6	30.3	10.99	1.84
43	sp|Q00839|HNRPU_HUMAN	Heterogeneous nuclear ribonucleoprotein U OS=Homo sapiens OX=9606 GN=HNRNPU PE=1 SV=6	139	91269	7	7	6	6	7.4	5.76	0.28
44	sp|P06748|NPM_HUMAN	Nucleophosmin OS=Homo sapiens OX=9606 GN=NPM1 PE=1 SV=2	137	32726	5	5	4	4	10.5	4.64	0.62
45	sp|P35580|MYH10_HUMAN	Myosin-10 OS=Homo sapiens OX=9606 GN=MYH10 PE=1 SV=3	137	229827	5	5	5	5	3.2	5.44	0.07
46	sp|Q15233|NONO_HUMAN	Non-POU domain-containing octamer-binding protein OS=Homo sapiens OX=9606 GN=NONO PE=1 SV=4	134	54311	8	8	7	7	17.2	9.01	0.6
47	sp|P52597|HNRPF_HUMAN	Heterogeneous nuclear ribonucleoprotein F OS=Homo sapiens OX=9606 GN=HNRNPF PE=1 SV=3	129	45985	3	3	2	2	6.3	5.38	0.23
48	sp|Q12906|ILF3_HUMAN	Interleukin enhancer-binding factor 3 OS=Homo sapiens OX=9606 GN=ILF3 PE=1 SV=3	129	95678	11	11	10	10	11.5	8.86	0.45
49	sp|P31942|HNRH3_HUMAN	Heterogeneous nuclear ribonucleoprotein H3 OS=Homo sapiens OX=9606 GN=HNRNPH3 PE=1 SV=2	126	36960	3	3	3	3	9.5	6.37	0.29
50	sp|P31943|HNRH1_HUMAN	Heterogeneous nuclear ribonucleoprotein H OS=Homo sapiens OX=9606 GN=HNRNPH1 PE=1 SV=4	125	49484	5	5	3	3	8.7	5.89	0.29
51	sp|Q13310|PABP4_HUMAN	Polyadenylate-binding protein 4 OS=Homo sapiens OX=9606 GN=PABPC4 PE=1 SV=1	119	71080	4	4	4	4	7.5	9.31	0.2
52	sp|P26641|EF1G_HUMAN	Elongation factor 1-gamma OS=Homo sapiens OX=9606 GN=EEF1G PE=1 SV=3	119	50429	5	5	4	4	6.9	6.25	0.37
53	sp|P36578|RL4_HUMAN	Large ribosomal subunit protein uL4 OS=Homo sapiens OX=9606 GN=RPL4 PE=1 SV=5	118	47953	4	4	4	4	10.3	11.07	0.3
54	sp|P29692|EF1D_HUMAN	Elongation factor 1-delta OS=Homo sapiens OX=9606 GN=EEF1D PE=1 SV=5	116	31217	4	4	4	4	19.6	4.9	0.5
55	sp|P51116|FXR2_HUMAN	RNA-binding protein FXR2 OS=Homo sapiens OX=9606 GN=FXR2 PE=1 SV=2	116	74520	4	4	3	3	5.6	5.95	0.19
56	sp|P62263|RS14_HUMAN	Small ribosomal subunit protein uS11 OS=Homo sapiens OX=9606 GN=RPS14 PE=1 SV=3	113	16434	3	3	3	3	19.2	10.07	0.75
57	sp|P38159|RBMX_HUMAN	RNA-binding motif protein, X chromosome OS=Homo sapiens OX=9606 GN=RBMX PE=1 SV=3	113	42306	6	6	4	4	10.5	10.06	0.57
58	sp|Q9H0S4|DDX47_HUMAN	Probable ATP-dependent RNA helicase DDX47 OS=Homo sapiens OX=9606 GN=DDX47 PE=1 SV=1	112	50900	2	2	2	2	6.4	9.18	0.13
59	sp|P13647|K2C5_HUMAN	Keratin, type II cytoskeletal 5 OS=Homo sapiens OX=9606 GN=KRT5 PE=1 SV=3	111	62568	8	8	8	8	10.7	7.59	0.51
60	sp|Q00325|S25A3_HUMAN	Solute carrier family 25 member 3 OS=Homo sapiens OX=9606 GN=SLC25A3 PE=1 SV=2	111	40525	3	3	3	3	8	9.45	0.27
61	sp|P46087|NOP2_HUMAN	Probable 28S rRNA (cytosine(4447)-C(5))-methyltransferase OS=Homo sapiens OX=9606 GN=NOP2 PE=1 SV=2	110	89589	5	5	4	4	6.2	9.27	0.2
62	sp|P42166|LAP2A_HUMAN	Lamina-associated polypeptide 2, isoform alpha OS=Homo sapiens OX=9606 GN=TMPO PE=1 SV=2	110	76016	8	8	8	8	12.7	7.56	0.4
63	sp|Q07955|SRSF1_HUMAN	Serine/arginine-rich splicing factor 1 OS=Homo sapiens OX=9606 GN=SRSF1 PE=1 SV=2	110	27842	6	6	5	5	17.3	10.37	0.97
64	sp|Q9Y2X3|NOP58_HUMAN	Nucleolar protein 58 OS=Homo sapiens OX=9606 GN=NOP58 PE=1 SV=1	110	60054	6	6	4	4	8.1	9.03	0.38
65	sp|Q7L7L0|H2A3_HUMAN	Histone H2A type 3 OS=Homo sapiens OX=9606 GN=H2AC25 PE=1 SV=3	109	14113	6	6	4	4	25.4	11.05	1.95
66	sp|O60506|HNRPQ_HUMAN	Heterogeneous nuclear ribonucleoprotein Q OS=Homo sapiens OX=9606 GN=SYNCRIP PE=1 SV=2	109	69788	7	7	6	6	7.1	8.68	0.38
67	sp|Q16629|SRSF7_HUMAN	Serine/arginine-rich splicing factor 7 OS=Homo sapiens OX=9606 GN=SRSF7 PE=1 SV=1	109	27578	3	3	2	2	7.1	11.83	0.41
68	sp|P35637|FUS_HUMAN	RNA-binding protein FUS OS=Homo sapiens OX=9606 GN=FUS PE=1 SV=1	107	53622	4	4	3	3	9.3	9.4	0.27
69	sp|Q6NZI2|CAVN1_HUMAN	Caveolae-associated protein 1 OS=Homo sapiens OX=9606 GN=CAVIN1 PE=1 SV=1	106	43450	5	5	3	3	5.9	5.51	0.44
70	sp|Q9UHB6|LIMA1_HUMAN	LIM domain and actin-binding protein 1 OS=Homo sapiens OX=9606 GN=LIMA1 PE=1 SV=1	106	85630	6	6	5	5	6.5	6.41	0.25
71	sp|P51991|ROA3_HUMAN	Heterogeneous nuclear ribonucleoprotein A3 OS=Homo sapiens OX=9606 GN=HNRNPA3 PE=1 SV=2	105	39799	3	3	3	3	11.9	9.1	0.27
72	sp|P55769|NH2L1_HUMAN	NHP2-like protein 1 OS=Homo sapiens OX=9606 GN=SNU13 PE=1 SV=3	104	14393	2	2	2	2	18.8	8.72	0.53
73	sp|P23396|RS3_HUMAN	Small ribosomal subunit protein uS3 OS=Homo sapiens OX=9606 GN=RPS3 PE=1 SV=2	104	26842	6	6	5	5	22.6	9.68	0.8
74	sp|P51114|FXR1_HUMAN	RNA-binding protein FXR1 OS=Homo sapiens OX=9606 GN=FXR1 PE=1 SV=3	102	70020	5	5	4	4	7.2	5.84	0.26
75	sp|Q99873|ANM1_HUMAN	Protein arginine N-methyltransferase 1 OS=Homo sapiens OX=9606 GN=PRMT1 PE=1 SV=3	101	43061	3	3	3	3	10	5.18	0.25
76	sp|P52907|CAZA1_HUMAN	F-actin-capping protein subunit alpha-1 OS=Homo sapiens OX=9606 GN=CAPZA1 PE=1 SV=3	100	33073	3	3	3	3	9.8	5.45	0.33
77	sp|O14974|MYPT1_HUMAN	Protein phosphatase 1 regulatory subunit 12A OS=Homo sapiens OX=9606 GN=PPP1R12A PE=1 SV=1	100	115610	4	4	4	4	4	5.31	0.12
78	sp|Q96PK6|RBM14_HUMAN	RNA-binding protein 14 OS=Homo sapiens OX=9606 GN=RBM14 PE=1 SV=2	98	69620	5	5	5	5	8.7	9.68	0.26
79	sp|P43243|MATR3_HUMAN	Matrin-3 OS=Homo sapiens OX=9606 GN=MATR3 PE=1 SV=2	97	95078	6	6	6	6	5.7	5.87	0.23
80	sp|P78527|PRKDC_HUMAN	DNA-dependent protein kinase catalytic subunit OS=Homo sapiens OX=9606 GN=PRKDC PE=1 SV=3	96	473749	3	3	3	3	0.8	6.75	0.02
81	sp|O00571|DDX3X_HUMAN	ATP-dependent RNA helicase DDX3X OS=Homo sapiens OX=9606 GN=DDX3X PE=1 SV=3	95	73597	8	8	8	8	10.7	6.73	0.42
82	sp|P22087|FBRL_HUMAN	rRNA 2~-O-methyltransferase fibrillarin OS=Homo sapiens OX=9606 GN=FBL PE=1 SV=2	95	33877	4	4	3	3	8.1	10.18	0.45
83	sp|P35659|DEK_HUMAN	Protein DEK OS=Homo sapiens OX=9606 GN=DEK PE=1 SV=1	95	42933	3	3	3	3	8	8.69	0.25
84	sp|P15880|RS2_HUMAN	Small ribosomal subunit protein uS5 OS=Homo sapiens OX=9606 GN=RPS2 PE=1 SV=2	94	31590	4	4	4	4	11.9	10.25	0.49
85	sp|P0DOX5|IGG1_HUMAN	Immunoglobulin gamma-1 heavy chain OS=Homo sapiens OX=9606 PE=1 SV=2	94	49925	17	17	2	2	3.3	8.94	0.21
86	sp|Q5QNW6|H2B2F_HUMAN	Histone H2B type 2-F OS=Homo sapiens OX=9606 GN=H2BC18 PE=1 SV=3	93	13912	9	9	5	5	31.7	10.31	3.66
87	sp|P62280|RS11_HUMAN	Small ribosomal subunit protein uS17 OS=Homo sapiens OX=9606 GN=RPS11 PE=1 SV=3	92	18590	5	5	4	4	23.4	10.31	1.31
88	sp|P68371|TBB4B_HUMAN	Tubulin beta-4B chain OS=Homo sapiens OX=9606 GN=TUBB4B PE=1 SV=1	92	50255	4	4	4	4	9.4	4.79	0.29
89	sp|P26599|PTBP1_HUMAN	Polypyrimidine tract-binding protein 1 OS=Homo sapiens OX=9606 GN=PTBP1 PE=1 SV=2	90	59767	4	4	4	4	6.8	9.21	0.24
90	sp|O43143|DHX15_HUMAN	ATP-dependent RNA helicase DHX15 OS=Homo sapiens OX=9606 GN=DHX15 PE=1 SV=2	89	91673	4	4	4	4	5	7.12	0.15
91	sp|P07437|TBB5_HUMAN	Tubulin beta chain OS=Homo sapiens OX=9606 GN=TUBB PE=1 SV=2	86	50095	4	4	4	4	9.5	4.78	0.29
92	sp|Q92499|DDX1_HUMAN	ATP-dependent RNA helicase DDX1 OS=Homo sapiens OX=9606 GN=DDX1 PE=1 SV=2	85	83349	4	4	4	4	5.8	6.81	0.17
93	sp|P12814|ACTN1_HUMAN	Alpha-actinin-1 OS=Homo sapiens OX=9606 GN=ACTN1 PE=1 SV=2	85	103563	6	6	6	6	7	5.25	0.21
94	sp|P60866|RS20_HUMAN	Small ribosomal subunit protein uS10 OS=Homo sapiens OX=9606 GN=RPS20 PE=1 SV=1	84	13478	5	5	4	4	21.8	9.95	2.11
95	sp|Q9Y3T9|NOC2L_HUMAN	Nucleolar complex protein 2 homolog OS=Homo sapiens OX=9606 GN=NOC2L PE=1 SV=4	84	85721	2	2	2	2	3.1	5.46	0.08
96	sp|Q15393|SF3B3_HUMAN	Splicing factor 3B subunit 3 OS=Homo sapiens OX=9606 GN=SF3B3 PE=1 SV=4	83	136575	5	5	5	5	3.9	5.13	0.13
97	sp|P06899|H2B1J_HUMAN	Histone H2B type 1-J OS=Homo sapiens OX=9606 GN=H2BC11 PE=1 SV=3	82	13896	7	7	4	4	31.7	10.31	2
98	sp|P17844|DDX5_HUMAN	Probable ATP-dependent RNA helicase DDX5 OS=Homo sapiens OX=9606 GN=DDX5 PE=1 SV=1	81	69618	6	6	6	6	9.3	9.06	0.32
99	sp|O43707|ACTN4_HUMAN	Alpha-actinin-4 OS=Homo sapiens OX=9606 GN=ACTN4 PE=1 SV=2	81	105245	6	6	6	6	7.2	5.27	0.2
100	sp|P60660|MYL6_HUMAN	Myosin light polypeptide 6 OS=Homo sapiens OX=9606 GN=MYL6 PE=1 SV=2	81	17090	3	3	3	3	18.5	4.56	0.72
101	sp|P18124|RL7_HUMAN	Large ribosomal subunit protein uL30 OS=Homo sapiens OX=9606 GN=RPL7 PE=1 SV=1	80	29264	4	4	3	3	15.7	10.66	0.54
102	sp|A6NMY6|AXA2L_HUMAN	Putative annexin A2-like protein OS=Homo sapiens OX=9606 GN=ANXA2P2 PE=5 SV=2	80	38806	3	3	3	3	8.3	6.49	0.28
103	sp|Q99729|ROAA_HUMAN	Heterogeneous nuclear ribonucleoprotein A/B OS=Homo sapiens OX=9606 GN=HNRNPAB PE=1 SV=2	80	36316	3	3	3	3	9.3	8.22	0.3
104	sp|Q9NR30|DDX21_HUMAN	Nucleolar RNA helicase 2 OS=Homo sapiens OX=9606 GN=DDX21 PE=1 SV=5	79	87804	3	3	3	3	4.1	9.32	0.12
105	sp|P07910|HNRPC_HUMAN	Heterogeneous nuclear ribonucleoproteins C1/C2 OS=Homo sapiens OX=9606 GN=HNRNPC PE=1 SV=4	78	33707	6	6	3	3	10.1	4.95	0.32
106	sp|Q12905|ILF2_HUMAN	Interleukin enhancer-binding factor 2 OS=Homo sapiens OX=9606 GN=ILF2 PE=1 SV=2	78	43263	3	3	3	3	9.7	5.19	0.25
107	sp|Q07666|KHDR1_HUMAN	KH domain-containing, RNA-binding, signal transduction-associated protein 1 OS=Homo sapiens OX=9606 GN=KHDRBS1 PE=1 SV=1	78	48311	6	6	5	5	11.1	8.73	0.49
108	sp|P62701|RS4X_HUMAN	Small ribosomal subunit protein eS4, X isoform OS=Homo sapiens OX=9606 GN=RPS4X PE=1 SV=2	78	29807	4	4	4	4	9.1	10.16	0.53
109	sp|P05198|IF2A_HUMAN	Eukaryotic translation initiation factor 2 subunit 1 OS=Homo sapiens OX=9606 GN=EIF2S1 PE=1 SV=3	77	36374	2	2	2	2	6	5.02	0.19
110	sp|P46776|RL27A_HUMAN	Large ribosomal subunit protein uL15 OS=Homo sapiens OX=9606 GN=RPL27A PE=1 SV=2	77	16665	3	3	2	2	8.8	11	0.74
111	sp|P05141|ADT2_HUMAN	ADP/ATP translocase 2 OS=Homo sapiens OX=9606 GN=SLC25A5 PE=1 SV=7	76	33059	5	5	4	4	12.4	9.71	0.61
112	sp|P11387|TOP1_HUMAN	DNA topoisomerase 1 OS=Homo sapiens OX=9606 GN=TOP1 PE=1 SV=2	75	91125	3	3	3	3	3.8	9.33	0.11
113	sp|Q01628|IFM3_HUMAN	Interferon-induced transmembrane protein 3 OS=Homo sapiens OX=9606 GN=IFITM3 PE=1 SV=2	75	14794	1	1	1	1	12	6.49	0.23
114	sp|P62917|RL8_HUMAN	Large ribosomal subunit protein uL2 OS=Homo sapiens OX=9606 GN=RPL8 PE=1 SV=2	75	28235	3	3	3	3	7.4	11.03	0.4
115	sp|O43390|HNRPR_HUMAN	Heterogeneous nuclear ribonucleoprotein R OS=Homo sapiens OX=9606 GN=HNRNPR PE=1 SV=1	74	71184	6	6	5	5	6.3	8.23	0.31
116	sp|P12236|ADT3_HUMAN	ADP/ATP translocase 3 OS=Homo sapiens OX=9606 GN=SLC25A6 PE=1 SV=4	74	33073	5	5	4	4	12.8	9.76	0.61
117	sp|Q9Y3I0|RTCB_HUMAN	RNA-splicing ligase RtcB homolog OS=Homo sapiens OX=9606 GN=RTCB PE=1 SV=1	73	55688	4	4	4	4	8.3	6.77	0.26
118	sp|P62424|RL7A_HUMAN	Large ribosomal subunit protein eL8 OS=Homo sapiens OX=9606 GN=RPL7A PE=1 SV=2	73	30148	2	2	2	2	8.6	10.61	0.23
119	sp|Q6WCQ1|MPRIP_HUMAN	Myosin phosphatase Rho-interacting protein OS=Homo sapiens OX=9606 GN=MPRIP PE=1 SV=3	72	117260	4	4	4	4	3.6	5.89	0.12
120	sp|O94832|MYO1D_HUMAN	Unconventional myosin-Id OS=Homo sapiens OX=9606 GN=MYO1D PE=1 SV=2	72	116927	3	3	3	3	3.2	9.44	0.09
121	sp|Q15061|WDR43_HUMAN	WD repeat-containing protein 43 OS=Homo sapiens OX=9606 GN=WDR43 PE=1 SV=3	72	75813	2	2	2	2	2.8	5.37	0.09
122	sp|P36873|PP1G_HUMAN	Serine/threonine-protein phosphatase PP1-gamma catalytic subunit OS=Homo sapiens OX=9606 GN=PPP1CC PE=1 SV=1	72	37701	3	3	3	3	7.4	6.13	0.29
123	sp|Q14444|CAPR1_HUMAN	Caprin-1 OS=Homo sapiens OX=9606 GN=CAPRIN1 PE=1 SV=2	71	78489	3	3	3	3	3.9	5.14	0.13
124	sp|Q9Y230|RUVB2_HUMAN	RuvB-like 2 OS=Homo sapiens OX=9606 GN=RUVBL2 PE=1 SV=3	71	51296	2	2	2	2	4.5	5.49	0.13
125	sp|Q99848|EBP2_HUMAN	Probable rRNA-processing protein EBP2 OS=Homo sapiens OX=9606 GN=EBNA1BP2 PE=1 SV=2	71	34887	2	2	2	2	7.2	10.1	0.2
126	sp|O00541|PESC_HUMAN	Pescadillo homolog OS=Homo sapiens OX=9606 GN=PES1 PE=1 SV=1	71	68359	3	3	3	3	4.6	6.93	0.15
127	sp|P08238|HS90B_HUMAN	Heat shock protein HSP 90-beta OS=Homo sapiens OX=9606 GN=HSP90AB1 PE=1 SV=4	70	83554	5	5	4	4	5	4.97	0.21
128	sp|O15381|NVL_HUMAN	Nuclear valosin-containing protein-like OS=Homo sapiens OX=9606 GN=NVL PE=1 SV=1	70	96017	2	2	2	2	2.6	6.11	0.07
129	sp|P62750|RL23A_HUMAN	Large ribosomal subunit protein uL23 OS=Homo sapiens OX=9606 GN=RPL23A PE=1 SV=1	69	17684	3	3	3	3	16	10.44	0.69
130	sp|O75533|SF3B1_HUMAN	Splicing factor 3B subunit 1 OS=Homo sapiens OX=9606 GN=SF3B1 PE=1 SV=3	68	146479	2	2	2	2	1.7	6.65	0.05
131	sp|P0C0S8|H2A1_HUMAN	Histone H2A type 1 OS=Homo sapiens OX=9606 GN=H2AC11 PE=1 SV=2	66	14083	7	7	4	4	25.4	10.9	1.95
132	sp|O15231|ZN185_HUMAN	Zinc finger protein 185 OS=Homo sapiens OX=9606 GN=ZNF185 PE=1 SV=3	66	74393	5	5	5	5	8	6.68	0.24
133	sp|Q7RTV0|PHF5A_HUMAN	PHD finger-like domain-containing protein 5A OS=Homo sapiens OX=9606 GN=PHF5A PE=1 SV=1	66	13138	2	2	2	2	18.2	8.78	0.59
134	sp|P35268|RL22_HUMAN	Large ribosomal subunit protein eL22 OS=Homo sapiens OX=9606 GN=RPL22 PE=1 SV=2	66	14835	1	1	1	1	10.2	9.21	0.23
135	sp|Q96SU4|OSBL9_HUMAN	Oxysterol-binding protein-related protein 9 OS=Homo sapiens OX=9606 GN=OSBPL9 PE=1 SV=2	65	83817	4	4	3	3	4.8	5.77	0.17
136	sp|Q8WWI1|LMO7_HUMAN	LIM domain only protein 7 OS=Homo sapiens OX=9606 GN=LMO7 PE=1 SV=3	65	194002	4	4	4	4	3.1	8.34	0.07
137	sp|Q15717|ELAV1_HUMAN	ELAV-like protein 1 OS=Homo sapiens OX=9606 GN=ELAVL1 PE=1 SV=2	65	36240	4	4	4	4	11.3	9.23	0.42
138	sp|Q9Y6M1|IF2B2_HUMAN	Insulin-like growth factor 2 mRNA-binding protein 2 OS=Homo sapiens OX=9606 GN=IGF2BP2 PE=1 SV=2	65	66195	1	1	1	1	2	8.48	0.05
139	sp|P02768|ALBU_HUMAN	Albumin OS=Homo sapiens OX=9606 GN=ALB PE=1 SV=2	65	71317	3	3	3	3	5.1	5.92	0.14
140	sp|Q5VTE0|EF1A3_HUMAN	Putative elongation factor 1-alpha-like 3 OS=Homo sapiens OX=9606 GN=EEF1A1P5 PE=5 SV=1	65	50495	6	6	5	5	10.8	9.15	0.37
141	sp|P42167|LAP2B_HUMAN	Lamina-associated polypeptide 2, isoforms beta/gamma OS=Homo sapiens OX=9606 GN=TMPO PE=1 SV=2	65	50696	6	6	6	6	14.8	9.39	0.46
142	sp|O00567|NOP56_HUMAN	Nucleolar protein 56 OS=Homo sapiens OX=9606 GN=NOP56 PE=1 SV=4	65	66408	3	3	3	3	5.7	9.24	0.16
143	sp|O94906|PRP6_HUMAN	Pre-mRNA-processing factor 6 OS=Homo sapiens OX=9606 GN=PRPF6 PE=1 SV=1	65	107656	3	3	3	3	3.4	8.49	0.09
144	sp|Q96HS1|PGAM5_HUMAN	Serine/threonine-protein phosphatase PGAM5, mitochondrial OS=Homo sapiens OX=9606 GN=PGAM5 PE=1 SV=2	65	32213	2	2	2	2	6.6	8.88	0.22
145	sp|Q13263|TIF1B_HUMAN	Transcription intermediary factor 1-beta OS=Homo sapiens OX=9606 GN=TRIM28 PE=1 SV=5	63	90261	3	3	3	3	4.9	5.52	0.11
146	sp|Q9BQE3|TBA1C_HUMAN	Tubulin alpha-1C chain OS=Homo sapiens OX=9606 GN=TUBA1C PE=1 SV=1	62	50548	3	3	3	3	6	4.96	0.21
147	sp|P46782|RS5_HUMAN	Small ribosomal subunit protein uS7 OS=Homo sapiens OX=9606 GN=RPS5 PE=1 SV=4	62	23033	3	3	3	3	15.7	9.73	0.5
148	sp|P17096|HMGA1_HUMAN	High mobility group protein HMG-I/HMG-Y OS=Homo sapiens OX=9606 GN=HMGA1 PE=1 SV=3	61	11669	3	3	2	2	23.4	10.32	0.68
149	sp|P27816|MAP4_HUMAN	Microtubule-associated protein 4 OS=Homo sapiens OX=9606 GN=MAP4 PE=1 SV=3	61	121443	2	2	2	2	2.3	5.32	0.05
150	sp|P26373|RL13_HUMAN	Large ribosomal subunit protein eL13 OS=Homo sapiens OX=9606 GN=RPL13 PE=1 SV=4	61	24304	1	1	1	1	5.2	11.65	0.14
151	sp|Q86UP2|KTN1_HUMAN	Kinectin OS=Homo sapiens OX=9606 GN=KTN1 PE=1 SV=1	61	156464	3	3	3	3	2.4	5.52	0.06
152	sp|P39023|RL3_HUMAN	Large ribosomal subunit protein uL3 OS=Homo sapiens OX=9606 GN=RPL3 PE=1 SV=2	59	46365	5	5	5	5	10.9	10.19	0.41
153	sp|O14979|HNRDL_HUMAN	Heterogeneous nuclear ribonucleoprotein D-like OS=Homo sapiens OX=9606 GN=HNRNPDL PE=1 SV=3	59	46580	2	2	2	2	5.2	9.59	0.15
154	sp|O75367|H2AY_HUMAN	Core histone macro-H2A.1 OS=Homo sapiens OX=9606 GN=MACROH2A1 PE=1 SV=5	59	39330	2	2	2	2	5.4	9.83	0.18
155	sp|P07900|HS90A_HUMAN	Heat shock protein HSP 90-alpha OS=Homo sapiens OX=9606 GN=HSP90AA1 PE=1 SV=5	59	85006	3	3	3	3	4.1	4.94	0.12
156	sp|P20839|IMDH1_HUMAN	Inosine-5~-monophosphate dehydrogenase 1 OS=Homo sapiens OX=9606 GN=IMPDH1 PE=1 SV=2	59	55770	3	3	3	3	5.3	6.44	0.19
157	sp|Q9Y2W1|TR150_HUMAN	Thyroid hormone receptor-associated protein 3 OS=Homo sapiens OX=9606 GN=THRAP3 PE=1 SV=2	57	108658	4	4	4	4	4.4	10.16	0.13
158	sp|Q14240|IF4A2_HUMAN	Eukaryotic initiation factor 4A-II OS=Homo sapiens OX=9606 GN=EIF4A2 PE=1 SV=2	57	46601	3	3	3	3	7.9	5.33	0.23
159	sp|Q04837|SSBP_HUMAN	Single-stranded DNA-binding protein, mitochondrial OS=Homo sapiens OX=9606 GN=SSBP1 PE=1 SV=1	57	17249	2	2	2	2	15.5	9.59	0.43
160	sp|Q15424|SAFB1_HUMAN	Scaffold attachment factor B1 OS=Homo sapiens OX=9606 GN=SAFB PE=1 SV=4	56	103036	4	4	4	4	5.1	5.32	0.13
161	sp|P49368|TCPG_HUMAN	T-complex protein 1 subunit gamma OS=Homo sapiens OX=9606 GN=CCT3 PE=1 SV=4	55	61066	2	2	2	2	3.9	6.1	0.11
162	sp|Q6IQ22|RAB12_HUMAN	Ras-related protein Rab-12 OS=Homo sapiens OX=9606 GN=RAB12 PE=1 SV=3	55	27573	1	1	1	1	4.5	8.67	0.12
163	sp|Q14103|HNRPD_HUMAN	Heterogeneous nuclear ribonucleoprotein D0 OS=Homo sapiens OX=9606 GN=HNRNPD PE=1 SV=1	55	38581	3	3	3	3	10.1	7.62	0.28
164	sp|P61313|RL15_HUMAN	Large ribosomal subunit protein eL15 OS=Homo sapiens OX=9606 GN=RPL15 PE=1 SV=2	54	24245	2	2	2	2	7.8	11.62	0.3
165	sp|A0A8I5KQE6|RPSA2_HUMAN	Small ribosomal subunit protein uS2B OS=Homo sapiens OX=9606 GN=RPSA2 PE=3 SV=1	54	33002	1	1	1	1	4.4	4.78	0.1
166	sp|Q9Y2D5|PLAK2_HUMAN	PALM2-AKAP2 fusion protein OS=Homo sapiens OX=9606 GN=PALM2AKAP2 PE=1 SV=4	54	122510	2	2	2	2	1.6	4.99	0.05
167	sp|Q8N1F7|NUP93_HUMAN	Nuclear pore complex protein Nup93 OS=Homo sapiens OX=9606 GN=NUP93 PE=1 SV=2	54	93943	2	2	2	2	2.6	5.5	0.07
168	sp|Q9H0A0|NAT10_HUMAN	RNA cytidine acetyltransferase OS=Homo sapiens OX=9606 GN=NAT10 PE=1 SV=2	53	116569	2	2	2	2	1.9	8.5	0.06
169	sp|P62851|RS25_HUMAN	Small ribosomal subunit protein eS25 OS=Homo sapiens OX=9606 GN=RPS25 PE=1 SV=1	53	13791	2	2	2	2	13.6	10.12	0.56
170	sp|Q9UKM9|RALY_HUMAN	RNA-binding protein Raly OS=Homo sapiens OX=9606 GN=RALY PE=1 SV=1	53	32501	5	5	5	5	15.7	9.2	0.63
171	sp|Q15637|SF01_HUMAN	Splicing factor 1 OS=Homo sapiens OX=9606 GN=SF1 PE=1 SV=4	52	68514	1	1	1	1	1.6	9.07	0.05
172	sp|P11388|TOP2A_HUMAN	DNA topoisomerase 2-alpha OS=Homo sapiens OX=9606 GN=TOP2A PE=1 SV=3	52	175017	3	3	3	3	2	8.82	0.06
173	sp|Q9BZE4|GTPB4_HUMAN	GTP-binding protein 4 OS=Homo sapiens OX=9606 GN=GTPBP4 PE=1 SV=3	52	74317	3	3	3	3	4.1	9.52	0.14
174	sp|Q9NWB6|ARGL1_HUMAN	Arginine and glutamate-rich protein 1 OS=Homo sapiens OX=9606 GN=ARGLU1 PE=1 SV=1	51	33197	4	4	4	4	11.4	10.35	0.46
175	sp|P38919|IF4A3_HUMAN	Eukaryotic initiation factor 4A-III OS=Homo sapiens OX=9606 GN=EIF4A3 PE=1 SV=4	51	47126	4	4	4	4	10	6.3	0.31
176	sp|Q9Y265|RUVB1_HUMAN	RuvB-like 1 OS=Homo sapiens OX=9606 GN=RUVBL1 PE=1 SV=1	51	50538	3	3	3	3	7.9	6.02	0.21
177	sp|Q9Y3Y2|CHTOP_HUMAN	Chromatin target of PRMT1 protein OS=Homo sapiens OX=9606 GN=CHTOP PE=1 SV=2	51	26380	1	1	1	1	5.2	12.24	0.13
178	sp|Q7Z417|NUFP2_HUMAN	FMR1-interacting protein NUFIP2 OS=Homo sapiens OX=9606 GN=NUFIP2 PE=1 SV=1	51	76132	1	1	1	1	1.9	8.7	0.04
179	sp|Q07020|RL18_HUMAN	Large ribosomal subunit protein eL18 OS=Homo sapiens OX=9606 GN=RPL18 PE=1 SV=2	51	21735	3	3	3	3	19.1	11.73	0.54
180	sp|P42704|LPPRC_HUMAN	Leucine-rich PPR motif-containing protein, mitochondrial OS=Homo sapiens OX=9606 GN=LRPPRC PE=1 SV=3	51	159003	1	1	1	1	0.8	5.81	0.02
181	sp|Q12788|TBL3_HUMAN	Transducin beta-like protein 3 OS=Homo sapiens OX=9606 GN=TBL3 PE=1 SV=2	50	90347	2	2	2	2	3.3	6.44	0.07
182	sp|P59998|ARPC4_HUMAN	Actin-related protein 2/3 complex subunit 4 OS=Homo sapiens OX=9606 GN=ARPC4 PE=1 SV=3	50	19768	2	2	2	2	11.3	8.53	0.37
183	sp|O94776|MTA2_HUMAN	Metastasis-associated protein MTA2 OS=Homo sapiens OX=9606 GN=MTA2 PE=1 SV=1	50	75717	2	2	2	2	2.4	9.7	0.09
184	sp|P62277|RS13_HUMAN	Small ribosomal subunit protein uS15 OS=Homo sapiens OX=9606 GN=RPS13 PE=1 SV=2	50	17212	3	3	3	3	23.2	10.53	0.71
185	sp|P62826|RAN_HUMAN	GTP-binding nuclear protein Ran OS=Homo sapiens OX=9606 GN=RAN PE=1 SV=3	49	24579	1	1	1	1	5.1	7.01	0.14
186	sp|Q15365|PCBP1_HUMAN	Poly(rC)-binding protein 1 OS=Homo sapiens OX=9606 GN=PCBP1 PE=1 SV=2	49	37987	1	1	1	1	2.5	6.66	0.09
187	sp|P39656|OST48_HUMAN	Dolichyl-diphosphooligosaccharide--protein glycosyltransferase 48 kDa subunit OS=Homo sapiens OX=9606 GN=DDOST PE=1 SV=4	49	50940	1	1	1	1	2	6.09	0.06
188	sp|Q9UQE7|SMC3_HUMAN	Structural maintenance of chromosomes protein 3 OS=Homo sapiens OX=9606 GN=SMC3 PE=1 SV=2	49	141853	2	2	2	2	1.9	6.77	0.05
189	sp|P19338|NUCL_HUMAN	Nucleolin OS=Homo sapiens OX=9606 GN=NCL PE=1 SV=3	49	76625	2	2	2	2	2.7	4.6	0.09
190	sp|Q9NYF8|BCLF1_HUMAN	Bcl-2-associated transcription factor 1 OS=Homo sapiens OX=9606 GN=BCLAF1 PE=1 SV=2	48	106173	1	1	1	1	1	9.99	0.03
191	sp|P47756|CAPZB_HUMAN	F-actin-capping protein subunit beta OS=Homo sapiens OX=9606 GN=CAPZB PE=1 SV=5	48	30952	2	2	1	1	3.7	5.69	0.23
192	sp|P62753|RS6_HUMAN	Small ribosomal subunit protein eS6 OS=Homo sapiens OX=9606 GN=RPS6 PE=1 SV=1	48	28834	1	1	1	1	3.2	10.85	0.12
193	sp|P62910|RL32_HUMAN	Large ribosomal subunit protein eL32 OS=Homo sapiens OX=9606 GN=RPL32 PE=1 SV=2	48	15964	1	1	1	1	9.6	11.32	0.21
194	sp|Q9P2E9|RRBP1_HUMAN	Ribosome-binding protein 1 OS=Homo sapiens OX=9606 GN=RRBP1 PE=1 SV=5	47	152764	2	2	2	2	1.6	8.69	0.04
195	sp|Q9Y3U8|RL36_HUMAN	Large ribosomal subunit protein eL36 OS=Homo sapiens OX=9606 GN=RPL36 PE=1 SV=3	47	12303	2	2	2	2	18.1	11.59	0.63
196	sp|Q9ULV4|COR1C_HUMAN	Coronin-1C OS=Homo sapiens OX=9606 GN=CORO1C PE=1 SV=1	47	53899	3	3	3	3	7	6.65	0.19
197	sp|Q0ZGT2|NEXN_HUMAN	Nexilin OS=Homo sapiens OX=9606 GN=NEXN PE=1 SV=1	47	80837	1	1	1	1	1.6	5.31	0.04
198	sp|Q9UNX3|RL26L_HUMAN	Ribosomal protein uL24-like OS=Homo sapiens OX=9606 GN=RPL26L1 PE=1 SV=1	47	17246	1	1	1	1	6.2	10.55	0.2
199	sp|P61247|RS3A_HUMAN	Small ribosomal subunit protein eS1 OS=Homo sapiens OX=9606 GN=RPS3A PE=1 SV=2	47	30154	4	4	3	3	10.6	9.75	0.52
200	sp|Q14847|LASP1_HUMAN	LIM and SH3 domain protein 1 OS=Homo sapiens OX=9606 GN=LASP1 PE=1 SV=2	47	30097	1	1	1	1	4.6	6.61	0.11
201	sp|P12270|TPR_HUMAN	Nucleoprotein TPR OS=Homo sapiens OX=9606 GN=TPR PE=1 SV=3	46	267530	2	2	2	2	0.9	4.97	0.02
202	sp|Q9NYL9|TMOD3_HUMAN	Tropomodulin-3 OS=Homo sapiens OX=9606 GN=TMOD3 PE=1 SV=1	46	39741	1	1	1	1	3.1	5.08	0.08
203	sp|P47755|CAZA2_HUMAN	F-actin-capping protein subunit alpha-2 OS=Homo sapiens OX=9606 GN=CAPZA2 PE=1 SV=3	46	33157	2	2	2	2	6.3	5.57	0.21
204	sp|O00422|SAP18_HUMAN	Histone deacetylase complex subunit SAP18 OS=Homo sapiens OX=9606 GN=SAP18 PE=1 SV=1	46	17607	2	2	2	2	15.7	9.38	0.42
205	sp|P01116|RASK_HUMAN	GTPase KRas OS=Homo sapiens OX=9606 GN=KRAS PE=1 SV=1	46	21927	2	2	2	2	6.3	6.33	0.33
206	sp|P13010|XRCC5_HUMAN	X-ray repair cross-complementing protein 5 OS=Homo sapiens OX=9606 GN=XRCC5 PE=1 SV=3	45	83222	2	2	2	2	2.5	5.55	0.08
207	sp|Q06830|PRDX1_HUMAN	Peroxiredoxin-1 OS=Homo sapiens OX=9606 GN=PRDX1 PE=1 SV=1	45	22324	1	1	1	1	5.5	8.27	0.15
208	sp|Q9P0K7|RAI14_HUMAN	Ankycorbin OS=Homo sapiens OX=9606 GN=RAI14 PE=1 SV=2	45	110601	2	2	2	2	2.3	5.87	0.06
209	sp|P62244|RS15A_HUMAN	Small ribosomal subunit protein uS8 OS=Homo sapiens OX=9606 GN=RPS15A PE=1 SV=2	45	14944	1	1	1	1	6.2	10.14	0.23
210	sp|Q5T9A4|ATD3B_HUMAN	ATPase family AAA domain-containing protein 3B OS=Homo sapiens OX=9606 GN=ATAD3B PE=1 SV=1	45	73098	2	2	2	2	2.5	9.3	0.09
211	sp|Q9BQG0|MBB1A_HUMAN	Myb-binding protein 1A OS=Homo sapiens OX=9606 GN=MYBBP1A PE=1 SV=2	44	149731	1	1	1	1	0.8	9.34	0.02
212	sp|O43818|U3IP2_HUMAN	U3 small nucleolar RNA-interacting protein 2 OS=Homo sapiens OX=9606 GN=RRP9 PE=1 SV=1	44	52436	1	1	1	1	2.1	7.97	0.06
213	sp|P62266|RS23_HUMAN	Small ribosomal subunit protein uS12 OS=Homo sapiens OX=9606 GN=RPS23 PE=1 SV=3	43	15969	3	3	3	3	21	10.5	0.78
214	sp|Q8N884|CGAS_HUMAN	Cyclic GMP-AMP synthase OS=Homo sapiens OX=9606 GN=CGAS PE=1 SV=2	43	59462	1	1	1	1	1.9	9.54	0.06
215	sp|Q86V81|THOC4_HUMAN	THO complex subunit 4 OS=Homo sapiens OX=9606 GN=ALYREF PE=1 SV=3	43	26872	1	1	1	1	4.3	11.15	0.12
216	sp|P84098|RL19_HUMAN	Large ribosomal subunit protein eL19 OS=Homo sapiens OX=9606 GN=RPL19 PE=1 SV=1	42	23565	2	2	2	2	7.7	11.48	0.3
217	sp|P41252|SYIC_HUMAN	Isoleucine--tRNA ligase, cytoplasmic OS=Homo sapiens OX=9606 GN=IARS1 PE=1 SV=2	42	145718	1	1	1	1	0.6	5.82	0.02
218	sp|Q01081|U2AF1_HUMAN	Splicing factor U2AF 35 kDa subunit OS=Homo sapiens OX=9606 GN=U2AF1 PE=1 SV=3	42	28368	1	1	1	1	3.3	9.09	0.12
219	sp|Q13185|CBX3_HUMAN	Chromobox protein homolog 3 OS=Homo sapiens OX=9606 GN=CBX3 PE=1 SV=4	42	20969	1	1	1	1	7.7	5.23	0.16
220	sp|Q13283|G3BP1_HUMAN	Ras GTPase-activating protein-binding protein 1 OS=Homo sapiens OX=9606 GN=G3BP1 PE=1 SV=1	42	52189	3	3	3	3	8.8	5.36	0.2
221	sp|P50402|EMD_HUMAN	Emerin OS=Homo sapiens OX=9606 GN=EMD PE=1 SV=1	42	29033	1	1	1	1	4.7	5.29	0.11
222	sp|P14866|HNRPL_HUMAN	Heterogeneous nuclear ribonucleoprotein L OS=Homo sapiens OX=9606 GN=HNRNPL PE=1 SV=2	42	64720	3	3	3	3	2.9	8.46	0.16
223	sp|Q14315|FLNC_HUMAN	Filamin-C OS=Homo sapiens OX=9606 GN=FLNC PE=1 SV=3	41	293407	1	1	1	1	0.3	5.65	0.01
224	sp|P69905|HBA_HUMAN	Hemoglobin subunit alpha OS=Homo sapiens OX=9606 GN=HBA1 PE=1 SV=2	41	15305	1	1	1	1	10.6	8.72	0.22
225	sp|Q13247|SRSF6_HUMAN	Serine/arginine-rich splicing factor 6 OS=Homo sapiens OX=9606 GN=SRSF6 PE=1 SV=2	41	39677	3	3	3	3	7	11.42	0.27
226	sp|Q71UM5|RS27L_HUMAN	Ribosomal protein eS27-like OS=Homo sapiens OX=9606 GN=RPS27L PE=1 SV=3	41	9813	1	1	1	1	9.5	9.57	0.36
227	sp|Q969X6|UTP4_HUMAN	U3 small nucleolar RNA-associated protein 4 homolog OS=Homo sapiens OX=9606 GN=UTP4 PE=1 SV=1	41	77526	1	1	1	1	1.7	9.03	0.04
228	sp|Q0VF96|CGNL1_HUMAN	Cingulin-like protein 1 OS=Homo sapiens OX=9606 GN=CGNL1 PE=1 SV=2	41	149559	1	1	1	1	0.5	5.51	0.02
229	sp|P62888|RL30_HUMAN	Large ribosomal subunit protein eL30 OS=Homo sapiens OX=9606 GN=RPL30 PE=1 SV=2	41	12947	1	1	1	1	10.4	9.65	0.26
230	sp|Q02878|RL6_HUMAN	Large ribosomal subunit protein eL6 OS=Homo sapiens OX=9606 GN=RPL6 PE=1 SV=3	41	32765	2	2	2	2	6.6	10.59	0.21
231	sp|Q9Y5S9|RBM8A_HUMAN	RNA-binding protein 8A OS=Homo sapiens OX=9606 GN=RBM8A PE=1 SV=1	40	19934	1	1	1	1	10.9	5.5	0.17
232	sp|Q8NHW5|RLA0L_HUMAN	Putative ribosomal protein uL10-like OS=Homo sapiens OX=9606 GN=RPLP0P6 PE=5 SV=1	40	34514	2	2	2	2	7.3	5.41	0.2
233	sp|Q969G5|CAVN3_HUMAN	Caveolae-associated protein 3 OS=Homo sapiens OX=9606 GN=CAVIN3 PE=1 SV=3	40	27685	1	1	1	1	4.2	6.05	0.12
234	sp|P62995|TRA2B_HUMAN	Transformer-2 protein homolog beta OS=Homo sapiens OX=9606 GN=TRA2B PE=1 SV=1	40	33760	2	2	2	2	6.9	11.25	0.21
235	sp|Q96KR1|ZFR_HUMAN	Zinc finger RNA-binding protein OS=Homo sapiens OX=9606 GN=ZFR PE=1 SV=2	39	118079	1	1	1	1	1	9.17	0.03
236	sp|P06753|TPM3_HUMAN	Tropomyosin alpha-3 chain OS=Homo sapiens OX=9606 GN=TPM3 PE=1 SV=2	39	32987	1	1	1	1	3.9	4.68	0.1
237	sp|Q13242|SRSF9_HUMAN	Serine/arginine-rich splicing factor 9 OS=Homo sapiens OX=9606 GN=SRSF9 PE=1 SV=1	39	25640	3	3	3	3	11.3	8.74	0.44
238	sp|Q9P258|RCC2_HUMAN	Protein RCC2 OS=Homo sapiens OX=9606 GN=RCC2 PE=1 SV=2	39	56790	2	2	2	2	6.5	9.02	0.12
239	sp|P23246|SFPQ_HUMAN	Splicing factor, proline- and glutamine-rich OS=Homo sapiens OX=9606 GN=SFPQ PE=1 SV=2	39	76216	1	1	1	1	2.1	9.45	0.04
240	sp|P06576|ATPB_HUMAN	ATP synthase subunit beta, mitochondrial OS=Homo sapiens OX=9606 GN=ATP5F1B PE=1 SV=3	39	56525	1	1	1	1	1.9	5.26	0.06
241	sp|P42766|RL35_HUMAN	Large ribosomal subunit protein uL29 OS=Homo sapiens OX=9606 GN=RPL35 PE=1 SV=2	39	14543	1	1	1	1	8.1	11.04	0.23
242	sp|P62913|RL11_HUMAN	Large ribosomal subunit protein uL5 OS=Homo sapiens OX=9606 GN=RPL11 PE=1 SV=2	39	20468	1	1	1	1	5.6	9.64	0.16
243	sp|P55265|DSRAD_HUMAN	Double-stranded RNA-specific adenosine deaminase OS=Homo sapiens OX=9606 GN=ADAR PE=1 SV=4	38	137178	1	1	1	1	0.9	8.86	0.02
244	sp|Q86V48|LUZP1_HUMAN	Leucine zipper protein 1 OS=Homo sapiens OX=9606 GN=LUZP1 PE=1 SV=2	38	120772	1	1	1	1	1.1	8.67	0.03
245	sp|Q16643|DREB_HUMAN	Drebrin OS=Homo sapiens OX=9606 GN=DBN1 PE=1 SV=4	38	71842	2	2	2	2	5.2	4.41	0.09
246	sp|Q96L21|RL10L_HUMAN	Ribosomal protein uL16-like OS=Homo sapiens OX=9606 GN=RPL10L PE=1 SV=3	38	24959	2	2	2	2	8.4	10.03	0.29
247	sp|Q9UNX4|WDR3_HUMAN	WD repeat-containing protein 3 OS=Homo sapiens OX=9606 GN=WDR3 PE=1 SV=1	38	107115	1	1	1	1	0.7	6.2	0.03
248	sp|P18754|RCC1_HUMAN	Regulator of chromosome condensation OS=Homo sapiens OX=9606 GN=RCC1 PE=1 SV=1	38	45397	1	1	1	1	2.4	7.18	0.07
249	sp|O95816|BAG2_HUMAN	BAG family molecular chaperone regulator 2 OS=Homo sapiens OX=9606 GN=BAG2 PE=1 SV=1	38	23928	1	1	1	1	5.2	6.25	0.14
250	sp|P05121|PAI1_HUMAN	Plasminogen activator inhibitor 1 OS=Homo sapiens OX=9606 GN=SERPINE1 PE=1 SV=1	38	45088	1	1	1	1	2.2	6.68	0.07
251	sp|O00622|CCN1_HUMAN	CCN family member 1 OS=Homo sapiens OX=9606 GN=CCN1 PE=1 SV=1	38	44165	2	2	2	2	4.7	8.64	0.16
252	sp|Q5JTH9|RRP12_HUMAN	RRP12-like protein OS=Homo sapiens OX=9606 GN=RRP12 PE=1 SV=2	37	145037	1	1	1	1	0.8	8.97	0.02
253	sp|Q8IY81|SPB1_HUMAN	pre-rRNA 2~-O-ribose RNA methyltransferase FTSJ3 OS=Homo sapiens OX=9606 GN=FTSJ3 PE=1 SV=2	37	96898	1	1	1	1	0.9	8.53	0.03
254	sp|O75643|U520_HUMAN	U5 small nuclear ribonucleoprotein 200 kDa helicase OS=Homo sapiens OX=9606 GN=SNRNP200 PE=1 SV=2	36	246006	3	3	3	3	1.2	5.73	0.04
255	sp|Q08945|SSRP1_HUMAN	FACT complex subunit SSRP1 OS=Homo sapiens OX=9606 GN=SSRP1 PE=1 SV=1	36	81367	2	2	2	2	2.7	6.45	0.08
256	sp|P40429|RL13A_HUMAN	Large ribosomal subunit protein uL13 OS=Homo sapiens OX=9606 GN=RPL13A PE=1 SV=2	36	23619	3	3	3	3	10.3	10.94	0.49
257	sp|Q9HCD5|NCOA5_HUMAN	Nuclear receptor coactivator 5 OS=Homo sapiens OX=9606 GN=NCOA5 PE=1 SV=2	36	65725	3	3	3	3	4.7	9.62	0.16
258	sp|Q7L2E3|DHX30_HUMAN	ATP-dependent RNA helicase DHX30 OS=Homo sapiens OX=9606 GN=DHX30 PE=1 SV=1	35	134938	2	2	2	2	1.8	8.99	0.05
259	sp|P62316|SMD2_HUMAN	Small nuclear ribonucleoprotein Sm D2 OS=Homo sapiens OX=9606 GN=SNRPD2 PE=1 SV=1	35	13632	1	1	1	1	8.5	9.92	0.25
260	sp|P35232|PHB1_HUMAN	Prohibitin 1 OS=Homo sapiens OX=9606 GN=PHB1 PE=1 SV=1	35	29843	1	1	1	1	3.7	5.57	0.11
261	sp|P45880|VDAC2_HUMAN	Voltage-dependent anion-selective channel protein 2 OS=Homo sapiens OX=9606 GN=VDAC2 PE=1 SV=2	35	32060	1	1	1	1	4.1	7.49	0.1
262	sp|Q14254|FLOT2_HUMAN	Flotillin-2 OS=Homo sapiens OX=9606 GN=FLOT2 PE=1 SV=2	35	47434	1	1	1	1	2.1	5.19	0.07
263	sp|P13639|EF2_HUMAN	Elongation factor 2 OS=Homo sapiens OX=9606 GN=EEF2 PE=1 SV=4	35	96246	1	1	1	1	1	6.41	0.03
264	sp|Q969Q0|RL36L_HUMAN	Ribosomal protein eL42-like OS=Homo sapiens OX=9606 GN=RPL36AL PE=1 SV=3	35	12746	2	2	2	2	14.2	10.67	0.61
265	sp|Q9Y5B9|SP16H_HUMAN	FACT complex subunit SPT16 OS=Homo sapiens OX=9606 GN=SUPT16H PE=1 SV=1	35	120409	2	2	2	2	1.5	5.5	0.06
266	sp|P46821|MAP1B_HUMAN	Microtubule-associated protein 1B OS=Homo sapiens OX=9606 GN=MAP1B PE=1 SV=2	35	271665	2	2	2	2	1	4.73	0.02
267	sp|Q14247|SRC8_HUMAN	Src substrate cortactin OS=Homo sapiens OX=9606 GN=CTTN PE=1 SV=2	35	61720	1	1	1	1	1.8	5.24	0.05
268	sp|Q14498|RBM39_HUMAN	RNA-binding protein 39 OS=Homo sapiens OX=9606 GN=RBM39 PE=1 SV=2	34	59628	1	1	1	1	1.1	10.1	0.06
269	sp|O60678|ANM3_HUMAN	Protein arginine N-methyltransferase 3 OS=Homo sapiens OX=9606 GN=PRMT3 PE=1 SV=4	34	60549	1	1	1	1	1.9	5.18	0.05
270	sp|O60832|DKC1_HUMAN	H/ACA ribonucleoprotein complex subunit DKC1 OS=Homo sapiens OX=9606 GN=DKC1 PE=1 SV=3	34	58094	1	1	1	1	2.5	9.46	0.06
271	sp|Q9Y5J1|UTP18_HUMAN	U3 small nucleolar RNA-associated protein 18 homolog OS=Homo sapiens OX=9606 GN=UTP18 PE=1 SV=3	34	62421	1	1	1	1	2.3	8.93	0.05
272	sp|P62333|PRS10_HUMAN	26S proteasome regulatory subunit 10B OS=Homo sapiens OX=9606 GN=PSMC6 PE=1 SV=1	34	44430	1	1	1	1	2.8	7.1	0.07
273	sp|Q12792|TWF1_HUMAN	Twinfilin-1 OS=Homo sapiens OX=9606 GN=TWF1 PE=1 SV=3	34	40429	1	1	1	1	2	6.48	0.08
274	sp|Q14690|RRP5_HUMAN	Protein RRP5 homolog OS=Homo sapiens OX=9606 GN=PDCD11 PE=1 SV=3	33	209939	2	2	2	2	1.3	8.99	0.03
275	sp|O60264|SMCA5_HUMAN	SWI/SNF-related matrix-associated actin-dependent regulator of chromatin subfamily A member 5 OS=Homo sapiens OX=9606 GN=SMARCA5 PE=1 SV=1	33	122513	2	2	2	2	1.9	8.27	0.05
276	sp|A0A075B6Q5|HV364_HUMAN	Immunoglobulin heavy variable 3-64 OS=Homo sapiens OX=9606 GN=IGHV3-64 PE=3 SV=1	32	13053	1	1	1	1	5.9	7.68	0.26
277	sp|Q14683|SMC1A_HUMAN	Structural maintenance of chromosomes protein 1A OS=Homo sapiens OX=9606 GN=SMC1A PE=1 SV=2	32	143771	1	1	1	1	0.9	7.51	0.02
278	sp|Q09028|RBBP4_HUMAN	Histone-binding protein RBBP4 OS=Homo sapiens OX=9606 GN=RBBP4 PE=1 SV=3	32	47911	1	1	1	1	1.9	4.74	0.07
279	sp|Q96P26|5NT1B_HUMAN	Cytosolic 5~-nucleotidase 1B OS=Homo sapiens OX=9606 GN=NT5C1B PE=2 SV=2	32	69502	1	1	1	1	1	9.03	0.05
280	sp|Q5T1R4|ZEP3_HUMAN	Transcription factor HIVEP3 OS=Homo sapiens OX=9606 GN=HIVEP3 PE=1 SV=1	32	261129	1	1	1	1	0.3	7.85	0.01
281	sp|P46778|RL21_HUMAN	Large ribosomal subunit protein eL21 OS=Homo sapiens OX=9606 GN=RPL21 PE=1 SV=2	32	18610	2	2	2	2	10.6	10.49	0.39
282	sp|P46781|RS9_HUMAN	Small ribosomal subunit protein uS4 OS=Homo sapiens OX=9606 GN=RPS9 PE=1 SV=3	32	22635	1	1	1	1	4.1	10.66	0.15
283	sp|P53999|TCP4_HUMAN	Activated RNA polymerase II transcriptional coactivator p15 OS=Homo sapiens OX=9606 GN=SUB1 PE=1 SV=3	32	14386	1	1	1	1	4.7	9.6	0.24
284	sp|P07814|SYEP_HUMAN	Bifunctional glutamate/proline--tRNA ligase OS=Homo sapiens OX=9606 GN=EPRS1 PE=1 SV=5	32	172080	1	1	1	1	0.6	7.02	0.02
285	sp|P67870|CSK2B_HUMAN	Casein kinase II subunit beta OS=Homo sapiens OX=9606 GN=CSNK2B PE=1 SV=1	31	25268	1	1	1	1	5.1	5.33	0.13
286	sp|Q92900|RENT1_HUMAN	Regulator of nonsense transcripts 1 OS=Homo sapiens OX=9606 GN=UPF1 PE=1 SV=2	31	125578	1	1	1	1	1.6	6.18	0.03
287	sp|P84103|SRSF3_HUMAN	Serine/arginine-rich splicing factor 3 OS=Homo sapiens OX=9606 GN=SRSF3 PE=1 SV=1	31	19546	1	1	1	1	6.1	11.64	0.17
288	sp|P25398|RS12_HUMAN	Small ribosomal subunit protein eS12 OS=Homo sapiens OX=9606 GN=RPS12 PE=1 SV=3	31	14905	1	1	1	1	7.6	6.81	0.23
289	sp|Q92945|FUBP2_HUMAN	Far upstream element-binding protein 2 OS=Homo sapiens OX=9606 GN=KHSRP PE=1 SV=4	31	73355	2	2	2	2	3.4	6.85	0.09
290	sp|P18085|ARF4_HUMAN	ADP-ribosylation factor 4 OS=Homo sapiens OX=9606 GN=ARF4 PE=1 SV=3	31	20612	1	1	1	1	5.6	6.59	0.16
291	sp|O60762|DPM1_HUMAN	Dolichol-phosphate mannosyltransferase subunit 1 OS=Homo sapiens OX=9606 GN=DPM1 PE=1 SV=1	31	29673	1	1	1	1	4.2	9.57	0.11
292	sp|Q96HU8|DIRA2_HUMAN	GTP-binding protein Di-Ras2 OS=Homo sapiens OX=9606 GN=DIRAS2 PE=1 SV=1	31	22813	1	1	1	1	5.5	8.98	0.15
293	sp|P50914|RL14_HUMAN	Large ribosomal subunit protein eL14 OS=Homo sapiens OX=9606 GN=RPL14 PE=1 SV=4	31	23531	1	1	1	1	5.6	10.94	0.14
294	sp|Q8NI36|WDR36_HUMAN	WD repeat-containing protein 36 OS=Homo sapiens OX=9606 GN=WDR36 PE=1 SV=1	31	106282	1	1	1	1	1.3	7.32	0.03
295	sp|Q13151|ROA0_HUMAN	Heterogeneous nuclear ribonucleoprotein A0 OS=Homo sapiens OX=9606 GN=HNRNPA0 PE=1 SV=1	30	30993	1	1	1	1	5.6	9.34	0.11
296	sp|Q96IZ0|PAWR_HUMAN	PRKC apoptosis WT1 regulator protein OS=Homo sapiens OX=9606 GN=PAWR PE=1 SV=1	30	36659	1	1	1	1	3.8	5.35	0.09
297	sp|Q9Y281|COF2_HUMAN	Cofilin-2 OS=Homo sapiens OX=9606 GN=CFL2 PE=1 SV=1	30	18839	1	1	1	1	6.6	7.66	0.18
298	sp|O94818|NOL4_HUMAN	Nucleolar protein 4 OS=Homo sapiens OX=9606 GN=NOL4 PE=1 SV=2	30	71712	1	1	1	1	2.4	5.41	0.05
299	sp|P38646|GRP75_HUMAN	Stress-70 protein, mitochondrial OS=Homo sapiens OX=9606 GN=HSPA9 PE=1 SV=2	30	73920	1	1	1	1	2.1	5.87	0.04
300	sp|Q99832|TCPH_HUMAN	T-complex protein 1 subunit eta OS=Homo sapiens OX=9606 GN=CCT7 PE=1 SV=2	30	59842	1	1	1	1	2.2	7.55	0.05
301	sp|Q9BVC6|TM109_HUMAN	Voltage-gated monoatomic cation channel TMEM109 OS=Homo sapiens OX=9606 GN=TMEM109 PE=1 SV=1	29	26194	1	1	1	1	4.9	10.48	0.13
302	sp|Q9NVP1|DDX18_HUMAN	ATP-dependent RNA helicase DDX18 OS=Homo sapiens OX=9606 GN=DDX18 PE=1 SV=2	29	75702	1	1	1	1	1	9.52	0.04
303	sp|Q9NV06|DCA13_HUMAN	DDB1- and CUL4-associated factor 13 OS=Homo sapiens OX=9606 GN=DCAF13 PE=1 SV=2	29	51996	1	1	1	1	3.1	9.3	0.06
304	sp|Q1KMD3|HNRL2_HUMAN	Heterogeneous nuclear ribonucleoprotein U-like protein 2 OS=Homo sapiens OX=9606 GN=HNRNPUL2 PE=1 SV=1	29	85622	1	1	1	1	1.1	4.85	0.04
305	sp|Q13573|SNW1_HUMAN	SNW domain-containing protein 1 OS=Homo sapiens OX=9606 GN=SNW1 PE=1 SV=1	29	61514	1	1	1	1	1.5	9.53	0.05
306	sp|Q9H0U3|MAGT1_HUMAN	Magnesium transporter protein 1 OS=Homo sapiens OX=9606 GN=MAGT1 PE=1 SV=1	29	38411	1	1	1	1	2.4	9.68	0.09
307	sp|Q96L58|B3GT6_HUMAN	Beta-1,3-galactosyltransferase 6 OS=Homo sapiens OX=9606 GN=B3GALT6 PE=1 SV=2	29	37513	1	1	1	1	4.3	9.72	0.09
308	sp|P25705|ATPA_HUMAN	ATP synthase subunit alpha, mitochondrial OS=Homo sapiens OX=9606 GN=ATP5F1A PE=1 SV=1	29	59828	1	1	1	1	1.8	9.16	0.05
309	sp|P18077|RL35A_HUMAN	Large ribosomal subunit protein eL33 OS=Homo sapiens OX=9606 GN=RPL35A PE=1 SV=2	29	12587	1	1	1	1	9.1	11.07	0.27
310	sp|Q9NR12|PDLI7_HUMAN	PDZ and LIM domain protein 7 OS=Homo sapiens OX=9606 GN=PDLIM7 PE=1 SV=1	29	50896	1	1	1	1	2.6	8.76	0.06
311	sp|A7MCY6|TBKB1_HUMAN	TANK-binding kinase 1-binding protein 1 OS=Homo sapiens OX=9606 GN=TBKBP1 PE=1 SV=1	29	68572	1	1	1	1	1	5.62	0.05
312	sp|P62829|RL23_HUMAN	Large ribosomal subunit protein uL14 OS=Homo sapiens OX=9606 GN=RPL23 PE=1 SV=1	29	14970	2	2	1	1	5.7	10.51	0.23
313	sp|P28482|MK01_HUMAN	Mitogen-activated protein kinase 1 OS=Homo sapiens OX=9606 GN=MAPK1 PE=1 SV=3	28	41762	1	1	1	1	1.9	6.5	0.08
314	sp|P07585|PGS2_HUMAN	Decorin OS=Homo sapiens OX=9606 GN=DCN PE=1 SV=1	28	40064	1	1	1	1	2.8	8.75	0.08
315	sp|Q8N140|EID3_HUMAN	EP300-interacting inhibitor of differentiation 3 OS=Homo sapiens OX=9606 GN=EID3 PE=1 SV=1	28	38486	1	1	1	1	2.1	5.03	0.09
316	sp|Q9UBU9|NXF1_HUMAN	Nuclear RNA export factor 1 OS=Homo sapiens OX=9606 GN=NXF1 PE=1 SV=1	28	70652	1	1	1	1	1.3	8.74	0.05
317	sp|Q6DKI1|RL7L_HUMAN	Ribosomal protein uL30-like OS=Homo sapiens OX=9606 GN=RPL7L1 PE=1 SV=2	28	29822	1	1	1	1	2.4	10.52	0.11
318	sp|O00148|DX39A_HUMAN	ATP-dependent RNA helicase DDX39A OS=Homo sapiens OX=9606 GN=DDX39A PE=1 SV=2	28	49611	1	1	1	1	1.6	5.46	0.07
319	sp|P47914|RL29_HUMAN	Large ribosomal subunit protein eL29 OS=Homo sapiens OX=9606 GN=RPL29 PE=1 SV=2	28	17798	1	1	1	1	9.4	11.66	0.19
320	sp|Q9H015|S22A4_HUMAN	Solute carrier family 22 member 4 OS=Homo sapiens OX=9606 GN=SLC22A4 PE=1 SV=3	28	62514	1	1	1	1	2	6.85	0.05
321	sp|Q9BTV4|TMM43_HUMAN	Transmembrane protein 43 OS=Homo sapiens OX=9606 GN=TMEM43 PE=1 SV=1	28	44904	1	1	1	1	2.5	7.86	0.07
322	sp|P46013|KI67_HUMAN	Proliferation marker protein Ki-67 OS=Homo sapiens OX=9606 GN=MKI67 PE=1 SV=2	28	360698	1	1	1	1	0.4	9.49	0.01
323	sp|Q5JNZ5|RS26L_HUMAN	Putative ribosomal protein eS26-like OS=Homo sapiens OX=9606 GN=RPS26P11 PE=5 SV=1	28	13336	1	1	1	1	7.8	10.55	0.26
324	sp|P63279|UBC9_HUMAN	SUMO-conjugating enzyme UBC9 OS=Homo sapiens OX=9606 GN=UBE2I PE=1 SV=1	28	18223	1	1	1	1	6.3	8.87	0.19
325	sp|Q12769|NU160_HUMAN	Nuclear pore complex protein Nup160 OS=Homo sapiens OX=9606 GN=NUP160 PE=1 SV=3	28	164355	2	2	2	2	1.4	5.31	0.04
326	sp|P49790|NU153_HUMAN	Nuclear pore complex protein Nup153 OS=Homo sapiens OX=9606 GN=NUP153 PE=1 SV=2	27	155440	1	1	1	1	0.9	8.97	0.02
327	sp|O76021|RL1D1_HUMAN	Ribosomal L1 domain-containing protein 1 OS=Homo sapiens OX=9606 GN=RSL1D1 PE=1 SV=3	27	55167	2	2	2	2	2.7	10.13	0.12
328	sp|Q9NZ71|RTEL1_HUMAN	Regulator of telomere elongation helicase 1 OS=Homo sapiens OX=9606 GN=RTEL1 PE=1 SV=2	27	134968	1	1	1	1	0.7	8.6	0.02
329	sp|Q9NQZ2|SAS10_HUMAN	Something about silencing protein 10 OS=Homo sapiens OX=9606 GN=UTP3 PE=1 SV=1	27	54639	1	1	1	1	1.9	5.5	0.06
330	sp|P30536|TSPO_HUMAN	Translocator protein OS=Homo sapiens OX=9606 GN=TSPO PE=1 SV=3	27	18930	1	1	1	1	4.7	9.43	0.18
331	sp|P05109|S10A8_HUMAN	Protein S100-A8 OS=Homo sapiens OX=9606 GN=S100A8 PE=1 SV=1	27	10885	1	1	1	1	11.8	6.51	0.32
332	sp|D6REC4|CFA99_HUMAN	Cilia- and flagella-associated protein 99 OS=Homo sapiens OX=9606 GN=CFAP99 PE=3 SV=2	27	82519	1	1	1	1	1	9.74	0.04
333	sp|P78371|TCPB_HUMAN	T-complex protein 1 subunit beta OS=Homo sapiens OX=9606 GN=CCT2 PE=1 SV=4	27	57794	1	1	1	1	2.8	6.01	0.06
334	sp|P62937|PPIA_HUMAN	Peptidyl-prolyl cis-trans isomerase A OS=Homo sapiens OX=9606 GN=PPIA PE=1 SV=2	27	18229	1	1	1	1	6.7	7.68	0.19
335	sp|O15226|NKRF_HUMAN	NF-kappa-B-repressing factor OS=Homo sapiens OX=9606 GN=NKRF PE=1 SV=2	27	78308	1	1	1	1	1.3	8.94	0.04
336	sp|P61160|ARP2_HUMAN	Actin-related protein 2 OS=Homo sapiens OX=9606 GN=ACTR2 PE=1 SV=1	27	45017	2	2	2	2	2.8	6.3	0.15
337	sp|Q9NX63|MIC19_HUMAN	MICOS complex subunit MIC19 OS=Homo sapiens OX=9606 GN=CHCHD3 PE=1 SV=1	26	26421	1	1	1	1	3.5	8.48	0.13
338	sp|Q15643|TRIPB_HUMAN	Thyroid receptor-interacting protein 11 OS=Homo sapiens OX=9606 GN=TRIP11 PE=1 SV=3	26	228131	1	1	1	1	0.5	5.18	0.01
339	sp|Q8WXI9|P66B_HUMAN	Transcriptional repressor p66-beta OS=Homo sapiens OX=9606 GN=GATAD2B PE=1 SV=1	26	65562	1	1	1	1	1.9	9.73	0.05
340	sp|Q9UQN3|CHM2B_HUMAN	Charged multivesicular body protein 2b OS=Homo sapiens OX=9606 GN=CHMP2B PE=1 SV=1	26	23948	1	1	1	1	3.3	8.8	0.14
341	sp|Q13435|SF3B2_HUMAN	Splicing factor 3B subunit 2 OS=Homo sapiens OX=9606 GN=SF3B2 PE=1 SV=2	26	100279	1	1	1	1	1	5.52	0.03
342	sp|O43809|CPSF5_HUMAN	Cleavage and polyadenylation specificity factor subunit 5 OS=Homo sapiens OX=9606 GN=NUDT21 PE=1 SV=1	26	26268	1	1	1	1	5.3	8.85	0.13
343	sp|Q04323|UBXN1_HUMAN	UBX domain-containing protein 1 OS=Homo sapiens OX=9606 GN=UBXN1 PE=1 SV=2	26	33419	1	1	1	1	3.4	5.23	0.1
344	sp|P62906|RL10A_HUMAN	Large ribosomal subunit protein uL1 OS=Homo sapiens OX=9606 GN=RPL10A PE=1 SV=2	26	24987	1	1	1	1	3.7	9.94	0.13
345	sp|Q99459|CDC5L_HUMAN	Cell division cycle 5-like protein OS=Homo sapiens OX=9606 GN=CDC5L PE=1 SV=2	26	92422	1	1	1	1	1.2	8.22	0.04
346	sp|P62241|RS8_HUMAN	Small ribosomal subunit protein eS8 OS=Homo sapiens OX=9606 GN=RPS8 PE=1 SV=2	26	24475	1	1	1	1	5.8	10.32	0.14
347	sp|Q9NVX2|NLE1_HUMAN	Notchless protein homolog 1 OS=Homo sapiens OX=9606 GN=NLE1 PE=1 SV=4	25	53800	1	1	1	1	2.5	6.92	0.06
348	sp|P49411|EFTU_HUMAN	Elongation factor Tu, mitochondrial OS=Homo sapiens OX=9606 GN=TUFM PE=1 SV=3	25	50185	1	1	1	1	2.2	7.26	0.07
349	sp|Q02543|RL18A_HUMAN	Large ribosomal subunit protein eL20 OS=Homo sapiens OX=9606 GN=RPL18A PE=1 SV=2	25	21034	1	1	1	1	5.7	10.73	0.16
350	sp|O95425|SVIL_HUMAN	Supervillin OS=Homo sapiens OX=9606 GN=SVIL PE=1 SV=2	25	249417	1	1	1	1	0.8	6.55	0.01
351	sp|O14756|H17B6_HUMAN	17-beta-hydroxysteroid dehydrogenase type 6 OS=Homo sapiens OX=9606 GN=HSD17B6 PE=1 SV=1	25	36285	1	1	1	1	4.7	8.94	0.09
352	sp|Q9UBM7|DHCR7_HUMAN	7-dehydrocholesterol reductase OS=Homo sapiens OX=9606 GN=DHCR7 PE=1 SV=1	25	55195	1	1	1	1	1.7	8.95	0.06
353	sp|P39019|RS19_HUMAN	Small ribosomal subunit protein eS19 OS=Homo sapiens OX=9606 GN=RPS19 PE=1 SV=2	25	16051	1	1	1	1	6.2	10.31	0.21
354	sp|Q53GQ0|DHB12_HUMAN	Very-long-chain 3-oxoacyl-CoA reductase OS=Homo sapiens OX=9606 GN=HSD17B12 PE=1 SV=2	24	34416	1	1	1	1	1.9	9.34	0.1
355	sp|G2XKQ0|SUMO5_HUMAN	Small ubiquitin-related modifier 5 OS=Homo sapiens OX=9606 GN=SUMO1P1 PE=1 SV=2	24	11576	1	1	1	1	6.9	5.33	0.3
356	sp|P62899|RL31_HUMAN	Large ribosomal subunit protein eL31 OS=Homo sapiens OX=9606 GN=RPL31 PE=1 SV=1	24	14454	1	1	1	1	6.4	10.54	0.24
357	sp|P52298|NCBP2_HUMAN	Nuclear cap-binding protein subunit 2 OS=Homo sapiens OX=9606 GN=NCBP2 PE=1 SV=1	24	18161	1	1	1	1	7.1	8.34	0.19
358	sp|Q9H7B2|RPF2_HUMAN	Ribosome production factor 2 homolog OS=Homo sapiens OX=9606 GN=RPF2 PE=1 SV=2	24	35731	1	1	1	1	4.2	10	0.09
359	sp|O00139|KIF2A_HUMAN	Kinesin-like protein KIF2A OS=Homo sapiens OX=9606 GN=KIF2A PE=1 SV=3	24	80589	1	1	1	1	1.3	6.28	0.04
360	sp|P16615|AT2A2_HUMAN	Sarcoplasmic/endoplasmic reticulum calcium ATPase 2 OS=Homo sapiens OX=9606 GN=ATP2A2 PE=1 SV=1	24	116336	1	1	1	1	1	5.23	0.03
361	sp|P08637|FCG3A_HUMAN	Low affinity immunoglobulin gamma Fc region receptor III-A OS=Homo sapiens OX=9606 GN=FCGR3A PE=1 SV=2	24	29356	1	1	1	1	7.5	8.2	0.11
362	sp|Q9NW13|RBM28_HUMAN	RNA-binding protein 28 OS=Homo sapiens OX=9606 GN=RBM28 PE=1 SV=3	24	86198	1	1	1	1	1.6	9.26	0.04
363	sp|P49756|RBM25_HUMAN	RNA-binding protein 25 OS=Homo sapiens OX=9606 GN=RBM25 PE=1 SV=3	24	100467	1	1	1	1	1.4	6.06	0.03
364	sp|Q6ZUT6|CCD9B_HUMAN	Coiled-coil domain-containing protein 9B OS=Homo sapiens OX=9606 GN=CCDC9B PE=1 SV=1	24	57803	1	1	1	1	1.3	9.31	0.06
365	sp|P62249|RS16_HUMAN	Small ribosomal subunit protein uS9 OS=Homo sapiens OX=9606 GN=RPS16 PE=1 SV=2	24	16549	1	1	1	1	6.8	10.21	0.2
366	sp|Q15366|PCBP2_HUMAN	Poly(rC)-binding protein 2 OS=Homo sapiens OX=9606 GN=PCBP2 PE=1 SV=1	24	38955	1	1	1	1	3.8	6.33	0.08
367	sp|P62841|RS15_HUMAN	Small ribosomal subunit protein uS19 OS=Homo sapiens OX=9606 GN=RPS15 PE=1 SV=2	23	17029	1	1	1	1	8.3	10.39	0.2
368	sp|Q99996|AKAP9_HUMAN	A-kinase anchor protein 9 OS=Homo sapiens OX=9606 GN=AKAP9 PE=1 SV=4	23	454989	1	1	1	1	0.2	4.95	0.01
369	sp|Q56NI9|ESCO2_HUMAN	N-acetyltransferase ESCO2 OS=Homo sapiens OX=9606 GN=ESCO2 PE=1 SV=1	22	69233	1	1	1	1	1.2	9.46	0.05
370	sp|Q9NZB2|F120A_HUMAN	Constitutive coactivator of PPAR-gamma-like protein 1 OS=Homo sapiens OX=9606 GN=FAM120A PE=1 SV=2	22	123008	1	1	1	1	0.8	9.07	0.03
371	sp|P30050|RL12_HUMAN	Large ribosomal subunit protein uL11 OS=Homo sapiens OX=9606 GN=RPL12 PE=1 SV=1	22	17979	1	1	1	1	5.5	9.48	0.19
372	sp|P50991|TCPD_HUMAN	T-complex protein 1 subunit delta OS=Homo sapiens OX=9606 GN=CCT4 PE=1 SV=4	22	58401	1	1	1	1	2	7.96	0.06
373	sp|Q5T4T6|SYC2L_HUMAN	Synaptonemal complex protein 2-like OS=Homo sapiens OX=9606 GN=SYCP2L PE=1 SV=2	21	94054	1	1	1	1	0.6	5.57	0.03
374	sp|Q13200|PSMD2_HUMAN	26S proteasome non-ATPase regulatory subunit 2 OS=Homo sapiens OX=9606 GN=PSMD2 PE=1 SV=3	21	100877	1	1	1	1	1.7	5.08	0.03
375	sp|P62273|RS29_HUMAN	Small ribosomal subunit protein uS14 OS=Homo sapiens OX=9606 GN=RPS29 PE=1 SV=2	21	6900	1	1	1	1	12.5	10.17	0.52
376	sp|Q9NZ01|TECR_HUMAN	Very-long-chain enoyl-CoA reductase OS=Homo sapiens OX=9606 GN=TECR PE=1 SV=1	20	36410	1	1	1	1	2.3	9.5	0.09
377	sp|A0A075B6R9|KVD24_HUMAN	Probable non-functional immunoglobulin kappa variable 2D-24 OS=Homo sapiens OX=9606 GN=IGKV2D-24 PE=1 SV=1	20	13128	1	1	1	1	4.2	8.98	0.26
378	sp|P61353|RL27_HUMAN	Large ribosomal subunit protein eL27 OS=Homo sapiens OX=9606 GN=RPL27 PE=1 SV=2	20	15788	1	1	1	1	5.9	10.56	0.22
379	sp|Q86Y13|DZIP3_HUMAN	E3 ubiquitin-protein ligase DZIP3 OS=Homo sapiens OX=9606 GN=DZIP3 PE=1 SV=2	19	140055	1	1	1	1	0.5	6.45	0.02
380	sp|Q15428|SF3A2_HUMAN	Splicing factor 3A subunit 2 OS=Homo sapiens OX=9606 GN=SF3A2 PE=1 SV=2	19	49338	1	1	1	1	1.7	9.65	0.07
381	sp|Q86Z14|KLOTB_HUMAN	Beta-klotho OS=Homo sapiens OX=9606 GN=KLB PE=1 SV=1	19	120473	1	1	1	1	0.9	9.28	0.03
382	sp|Q96NN9|AIFM3_HUMAN	Apoptosis-inducing factor 3 OS=Homo sapiens OX=9606 GN=AIFM3 PE=1 SV=1	18	67376	1	1	1	1	0.8	9.2	0.05
383	sp|Q96Q15|SMG1_HUMAN	Serine/threonine-protein kinase SMG1 OS=Homo sapiens OX=9606 GN=SMG1 PE=1 SV=3	18	414347	1	1	1	1	0.2	6.03	0.01
384	sp|Q9P2U8|VGLU2_HUMAN	Vesicular glutamate transporter 2 OS=Homo sapiens OX=9606 GN=SLC17A6 PE=2 SV=1	17	65035	1	1	1	1	1.4	6.62	0.05
385	sp|Q9ULW0|TPX2_HUMAN	Targeting protein for Xklp2 OS=Homo sapiens OX=9606 GN=TPX2 PE=1 SV=2	17	86227	1	1	1	1	1.6	9.29	0.04
386	sp|Q13123|RED_HUMAN	Protein Red OS=Homo sapiens OX=9606 GN=IK PE=1 SV=3	16	65676	1	1	1	1	2	6.26	0.05
387	sp|Q9H2U9|ADAM7_HUMAN	Disintegrin and metalloproteinase domain-containing protein 7 OS=Homo sapiens OX=9606 GN=ADAM7 PE=1 SV=3	14	88122	1	1	1	1	0.9	6.08	0.04
